# Supplementary material for: Crystal structures and insights into precursor tRNA 5’-end processing by prokaryotic minimal protein-only RNase P
Source: Nat Commun. 2022 Apr 28;13:2290. doi: 10.1038/s41467-022-30072-6 (PMC9051087; doi:10.1038/s41467-022-30072-6)
Supplement: Supplementary file 4 — Source Data [file 41467_2022_30072_MOESM4_ESM.xlsx]

## Sheet: Fig 1b
	Fig 1b. In vitro pre-tRNAGly cleavage assays catalyzed by different HARPs.
		Reaction time (min)	Band intensity						Percent cleavage (%)
			Aq_880	TmHARP	TrHARP	TcHARP	PbHARP		Aq_880	TmHARP	TrHARP	TcHARP	PbHARP
		0	672334	416804	465571	424990	311177		0	0	0	0	0
		1	453153	405967	458597	419172	310377		33	3	1	1	0
		2	304702	376832	439974	392832	308152		55	9	5	8	1
		5	77318	302114	379520	311941	304487		89	28	18	27	2
		10	43701	210453	337041	226938	300962		94	50	28	47	3
		15	36303	130876	285805	163619	298167		95	69	39	62	4
		20	336160	89612	244420	112602	291635		96	79	48	74	6

## Sheet: Fig 2f
	Fig 2f. In vitro pre-tRNAHis cleavage assays catalyzed by wild-type and mutated PbHARP.
											Reaction time (min)	Band intensity
												WT	R116A	R123A	T135A	R142A
											0	473257	481580	391196	496181	424891
											5	229487	481437	391151	235160	424838
											10	68618	481375	391043	71698	424748
											20	49635	481371	391009	41977	424755
											30	6029	481292	390964	6500	424663
											45	1940	480872	390338	2421	424119
											60	946	480384	389437	95	422980
											Reaction time (min)	Percent cleavage (%)
												WT	R116A	R123A	T135A	R142A
											0	0	0	0	0	0
											5	52	0	0	53	0
											10	86	0	0	86	0
											20	90	0	0	92	0
											30	99	0	0	99	0
											45	100	0.1	0.2	100	0.2
											60	100	0.2	0.4	100	0.4

## Sheet: Fig 4d
	Fig 4d. Size-exclusion chromatographic analysis of wild-type, L103E/V107E and A118E/A121E mutants of PbHARP.
		WT PbHARP			L103E/V107E			A118E/A121E
		Elution volume (mL)	UV 1_280 (mAU)		Elution volume (mL)	UV 1_280 (mAU)		Elution volume (mL)	UV 1_280 (mAU)
		-2.00212	-0.704276		-2.0018	0.079716		-2.00173	-0.004433
		-2.00154	-27.0903		-2.00122	0.591095		-2.00116	-0.175452
		-2.00096	-30.0722		-2.00064	0.64522		-2.00058	-0.192825
		-2.00039	-32.3723		-2.00006	0.685565		-2.00001	-0.204809
		-1.99981	-34.3219		-1.99948	0.718874		-1.99944	-0.214788
		-1.99923	-36.0138		-1.9989	0.748023		-1.99886	-0.223609
		-1.99866	-37.5808		-1.99832	0.774808		-1.99829	-0.231649
		-1.99808	-39.1131		-1.99774	0.800055		-1.99771	-0.239845
		-1.99751	-40.6422		-1.99716	0.824259		-1.99714	-0.248486
		-1.99693	-42.1707		-1.99658	0.84792		-1.99657	-0.257356
		-1.99635	-43.6943		-1.996	0.872461		-1.99599	-0.266178
		-1.99578	-45.224		-1.99542	0.898544		-1.99542	-0.274969
		-1.9952	-46.7494		-1.99484	0.925353		-1.99485	-0.283819
		-1.99462	-48.2732		-1.99426	0.952337		-1.99427	-0.2921
		-1.99405	-49.8062		-1.99368	0.979335		-1.9937	-0.300156
		-1.99347	-51.3379		-1.9931	1.00644		-1.99313	-0.308163
		-1.99289	-52.863		-1.99253	1.03361		-1.99255	-0.316161
		-1.99232	-54.387		-1.99195	1.06059		-1.99198	-0.324183
		-1.99174	-55.9185		-1.99137	1.08773		-1.9914	-0.332353
		-1.99116	-57.4511		-1.99079	1.11471		-1.99083	-0.341147
		-1.99059	-58.9782		-1.99021	1.14177		-1.99026	-0.35004
		-1.99001	-60.5045		-1.98963	1.16868		-1.98968	-0.358875
		-1.98943	-62.0272		-1.98905	1.1955		-1.98911	-0.367752
		-1.98886	-63.554		-1.98847	1.22249		-1.98853	-0.376684
		-1.98828	-65.0837		-1.98789	1.24931		-1.98796	-0.38563
		-1.9877	-66.6086		-1.98731	1.27657		-1.98739	-0.394686
		-1.98713	-68.1415		-1.98673	1.30424		-1.98681	-0.403747
		-1.98655	-69.6689		-1.98615	1.33225		-1.98624	-0.412823
		-1.98597	-70.9177		-1.98557	1.34952		-1.98567	-0.420405
		-1.9854	-72.2932		-1.98499	1.36014		-1.98509	-0.42866
		-1.98482	-73.678		-1.98441	1.37058		-1.98452	-0.4377
		-1.98425	-75.0216		-1.98383	1.38055		-1.98394	-0.446736
		-1.98367	-76.3983		-1.98325	1.39017		-1.98337	-0.455757
		-1.98309	-77.8781		-1.98267	1.39965		-1.9828	-0.464902
		-1.98252	-79.3938		-1.98209	1.40921		-1.98222	-0.473842
		-1.98194	-80.9193		-1.98151	1.41875		-1.98165	-0.482941
		-1.98136	-82.447		-1.98093	1.42841		-1.98108	-0.4921
		-1.98079	-83.9773		-1.98035	1.43833		-1.9805	-0.501216
		-1.98021	-85.5061		-1.97977	1.44853		-1.97993	-0.510309
		-1.97963	-87.0237		-1.97919	1.45887		-1.97935	-0.51947
		-1.97906	-87.8117		-1.97861	1.46915		-1.97878	-0.52844
		-1.97848	-87.9486		-1.97803	1.4794		-1.97821	-0.531082
		-1.9779	-87.9477		-1.97745	1.48929		-1.97763	-0.529993
		-1.97733	-87.9468		-1.97687	1.49876		-1.97706	-0.528334
		-1.97675	-87.9459		-1.97629	1.50807		-1.97649	-0.526691
		-1.97617	-87.9451		-1.97572	1.51737		-1.97591	-0.525053
		-1.9756	-87.9443		-1.97514	1.52667		-1.97534	-0.523381
		-1.97502	-87.9435		-1.97456	1.53597		-1.97476	-0.521667
		-1.97444	-87.9427		-1.97398	1.54518		-1.97419	-0.519892
		-1.97387	-87.942		-1.9734	1.5473		-1.97362	-0.518142
		-1.97329	-87.9415		-1.97282	1.54828		-1.97304	-0.516374
		-1.97271	-87.9411		-1.97224	1.54908		-1.97247	-0.514603
		-1.97214	-87.9407		-1.97166	1.54987		-1.97189	-0.512959
		-1.97156	-87.9403		-1.97108	1.55069		-1.97132	-0.511827
		-1.97098	-87.9399		-1.9705	1.55129		-1.97075	-0.51166
		-1.97041	-87.9395		-1.96992	1.55074		-1.97017	-0.512286
		-1.96983	-87.9392		-1.96934	1.55003		-1.9696	-0.512912
		-1.96926	-87.9388		-1.96876	1.54932		-1.96903	-0.513543
		-1.96868	-87.9385		-1.96818	1.54861		-1.96845	-0.51376
		-1.9681	-87.9381		-1.9676	1.54807		-1.96788	-0.514121
		-1.96753	-87.9376		-1.96702	1.54822		-1.96731	-0.514891
		-1.96695	-87.9369		-1.96644	1.54903		-1.96673	-0.515819
		-1.96637	-87.9362		-1.96586	1.54985		-1.96616	-0.516731
		-1.9658	-87.9358		-1.96528	1.55065		-1.96558	-0.51765
		-1.96522	-87.9357		-1.9647	1.55148		-1.96501	-0.519384
		-1.96464	-87.9356		-1.96412	1.55194		-1.96444	-0.520787
		-1.96407	-87.9355		-1.96354	1.55181		-1.96386	-0.521809
		-1.96349	-87.9355		-1.96296	1.55148		-1.96329	-0.522668
		-1.96291	-87.9354		-1.96238	1.55115		-1.96271	-0.523504
		-1.96234	-87.9354		-1.9618	1.55082		-1.96214	-0.524257
		-1.96176	-87.9354		-1.96122	1.55055		-1.96157	-0.524824
		-1.96118	-87.9354		-1.96064	1.55072		-1.96099	-0.526095
		-1.96061	-87.9354		-1.96006	1.5509		-1.96042	-0.527472
		-1.96003	-87.9356		-1.95948	1.55108		-1.95985	-0.52886
		-1.95945	-87.9356		-1.9589	1.55126		-1.95927	-0.530291
		-1.95888	-87.9356		-1.95833	1.55144		-1.9587	-0.531786
		-1.9583	-87.9356		-1.95775	1.55192		-1.95812	-0.533185
		-1.95772	-87.9357		-1.95717	1.55292		-1.95755	-0.53396
		-1.95715	-87.9363		-1.95659	1.554		-1.95698	-0.534733
		-1.95657	-87.937		-1.95601	1.55508		-1.9564	-0.535479
		-1.956	-87.938		-1.95543	1.55615		-1.95583	-0.536071
		-1.95542	-87.9392		-1.95485	1.55723		-1.95525	-0.536532
		-1.95484	-87.9403		-1.95427	1.55684		-1.95468	-0.536898
		-1.95427	-87.9414		-1.95369	1.55514		-1.95411	-0.537164
		-1.95369	-87.9426		-1.95311	1.55293		-1.95353	-0.537441
		-1.95311	-87.9435		-1.95253	1.55072		-1.95296	-0.537721
		-1.95254	-87.9443		-1.95195	1.54853		-1.95239	-0.53847
		-1.95196	-87.9451		-1.95137	1.5467		-1.95181	-0.539739
		-1.95138	-87.9456		-1.95079	1.54666		-1.95124	-0.541167
		-1.95081	-87.9459		-1.95021	1.54725		-1.95067	-0.542612
		-1.95023	-87.9461		-1.94963	1.54797		-1.95009	-0.544057
		-1.94965	-87.9464		-1.94905	1.54869		-1.94952	-0.545496
		-1.94908	-87.9468		-1.94847	1.54933		-1.94894	-0.54643
		-1.9485	-87.9472		-1.94789	1.54961		-1.94837	-0.547148
		-1.94792	-87.9478		-1.94731	1.54885		-1.9478	-0.547821
		-1.94735	-87.9486		-1.94673	1.5475		-1.94722	-0.548464
		-1.94677	-87.9495		-1.94615	1.54617		-1.94665	-0.549102
		-1.94619	-87.9503		-1.94557	1.54483		-1.94607	-0.549744
		-1.94562	-87.9511		-1.94499	1.54341		-1.9455	-0.550002
		-1.94504	-87.952		-1.94441	1.54205		-1.94493	-0.550148
		-1.94447	-87.9526		-1.94383	1.54102		-1.94435	-0.550241
		-1.94389	-87.9532		-1.94325	1.54044		-1.94378	-0.550316
		-1.94331	-87.9537		-1.94267	1.53983		-1.94321	-0.55039
		-1.94274	-87.9542		-1.94209	1.53921		-1.94263	-0.550389
		-1.94216	-87.9547		-1.94152	1.53921		-1.94206	-0.549923
		-1.94158	-87.9549		-1.94094	1.5395		-1.94148	-0.549515
		-1.94101	-87.9544		-1.94036	1.53983		-1.94091	-0.549155
		-1.94043	-87.9537		-1.93978	1.54018		-1.94034	-0.548805
		-1.93985	-87.9527		-1.9392	1.54055		-1.93976	-0.548564
		-1.93928	-87.9518		-1.93862	1.54101		-1.93919	-0.548726
		-1.9387	-87.951		-1.93804	1.54161		-1.93861	-0.549432
		-1.93812	-87.9505		-1.93746	1.54216		-1.93804	-0.549919
		-1.93755	-87.9506		-1.93688	1.54257		-1.93747	-0.550143
		-1.93697	-87.9507		-1.9363	1.54292		-1.93689	-0.550369
		-1.9364	-87.9507		-1.93572	1.54316		-1.93632	-0.55055
		-1.93582	-87.9508		-1.93514	1.54319		-1.93575	-0.550659
		-1.93524	-87.9508		-1.93456	1.54316		-1.93517	-0.550947
		-1.93467	-87.9504		-1.93398	1.54297		-1.9346	-0.551673
		-1.93409	-87.95		-1.9334	1.54269		-1.93403	-0.55261
		-1.93351	-87.9497		-1.93282	1.5424		-1.93345	-0.55354
		-1.93294	-87.9495		-1.93224	1.54229		-1.93288	-0.554237
		-1.93236	-87.9493		-1.93166	1.54231		-1.9323	-0.554826
		-1.93178	-87.949		-1.93108	1.54246		-1.93173	-0.554867
		-1.93121	-87.9487		-1.9305	1.54287		-1.93116	-0.554516
		-1.93063	-87.9483		-1.92992	1.54341		-1.93058	-0.554163
		-1.93005	-87.9479		-1.92934	1.54395		-1.93001	-0.553747
		-1.92948	-87.9475		-1.92876	1.54447		-1.92944	-0.552586
		-1.9289	-87.9471		-1.92818	1.545		-1.92886	-0.551439
		-1.92832	-87.947		-1.9276	1.54523		-1.92829	-0.550445
		-1.92775	-87.9472		-1.92702	1.54522		-1.92771	-0.549498
		-1.92717	-87.9472		-1.92644	1.54521		-1.92714	-0.548678
		-1.92659	-87.9473		-1.92586	1.54533		-1.92657	-0.548335
		-1.92602	-87.9474		-1.92528	1.5455		-1.92599	-0.548791
		-1.92544	-87.9474		-1.92471	1.54567		-1.92542	-0.549165
		-1.92486	-87.9475		-1.92413	1.54519		-1.92484	-0.549411
		-1.92429	-87.9474		-1.92355	1.54458		-1.92427	-0.549654
		-1.92371	-87.9468		-1.92297	1.54408		-1.9237	-0.549431
		-1.92314	-87.9463		-1.92239	1.54371		-1.92312	-0.548419
		-1.92256	-87.9457		-1.92181	1.54338		-1.92255	-0.546903
		-1.92198	-87.945		-1.92123	1.5435		-1.92197	-0.545534
		-1.92141	-87.9441		-1.92065	1.54528		-1.9214	-0.544221
		-1.92083	-87.943		-1.92007	1.54731		-1.92083	-0.542903
		-1.92025	-87.942		-1.91949	1.5497		-1.92025	-0.542377
		-1.91968	-87.941		-1.91891	1.55243		-1.91968	-0.54208
		-1.9191	-87.9399		-1.91833	1.55479		-1.91911	-0.541133
		-1.91852	-87.939		-1.91775	1.55555		-1.91853	-0.539744
		-1.91795	-87.9387		-1.91717	1.55625		-1.91796	-0.538242
		-1.91737	-87.9386		-1.91659	1.55756		-1.91738	-0.536509
		-1.91679	-87.9385		-1.91601	1.55907		-1.91681	-0.534473
		-1.91622	-87.9384		-1.91543	1.56098		-1.91624	-0.53268
		-1.91564	-87.938		-1.91485	1.56415		-1.91566	-0.531313
		-1.91506	-87.9372		-1.91427	1.56763		-1.91509	-0.529927
		-1.91449	-87.9362		-1.91369	1.573		-1.91452	-0.528585
		-1.91391	-87.9351		-1.91311	1.57875		-1.91394	-0.527323
		-1.91333	-87.9341		-1.91253	1.58479		-1.91337	-0.526286
		-1.91276	-87.9329		-1.91195	1.59091		-1.9128	-0.525527
		-1.91218	-87.9318		-1.91137	1.59851		-1.91222	-0.524718
		-1.9116	-87.9308		-1.91079	1.60794		-1.91165	-0.52372
		-1.91103	-87.9298		-1.91021	1.61677		-1.91107	-0.522643
		-1.91045	-87.9281		-1.90963	1.62502		-1.9105	-0.521988
		-1.90987	-87.9252		-1.90905	1.63344		-1.90993	-0.521565
		-1.9093	-87.9231		-1.90847	1.64286		-1.90935	-0.520059
		-1.90872	-87.921		-1.90789	1.65269		-1.90878	-0.517618
		-1.90815	-87.9188		-1.90732	1.66228		-1.9082	-0.514826
		-1.90757	-87.9156		-1.90674	1.67171		-1.90763	-0.511246
		-1.90699	-87.9107		-1.90616	1.68148		-1.90706	-0.507425
		-1.90642	-87.9053		-1.90558	1.69183		-1.90648	-0.502409
		-1.90584	-87.8999		-1.905	1.7026		-1.90591	-0.496844
		-1.90526	-87.8944		-1.90442	1.71345		-1.90534	-0.491324
		-1.90469	-87.8886		-1.90384	1.72428		-1.90476	-0.48594
		-1.90411	-87.8824		-1.90326	1.73405		-1.90419	-0.480633
		-1.90353	-87.8765		-1.90268	1.74264		-1.90361	-0.476414
		-1.90296	-87.8707		-1.9021	1.75097		-1.90304	-0.473278
		-1.90238	-87.865		-1.90152	1.75913		-1.90247	-0.470464
		-1.9018	-87.8594		-1.90094	1.76727		-1.90189	-0.467892
		-1.90123	-87.854		-1.90036	1.77557		-1.90132	-0.465333
		-1.90065	-87.8487		-1.89978	1.78411		-1.90074	-0.462637
		-1.90007	-87.8434		-1.8992	1.79276		-1.90017	-0.45891
		-1.8995	-87.8382		-1.89862	1.8014		-1.8996	-0.455044
		-1.89892	-87.8323		-1.89804	1.81011		-1.89902	-0.451977
		-1.89834	-87.8255		-1.89746	1.81926		-1.89845	-0.449066
		-1.89777	-87.8184		-1.89688	1.82912		-1.89788	-0.446164
		-1.89719	-87.8111		-1.8963	1.83879		-1.8973	-0.444126
		-1.89661	-87.8039		-1.89572	1.84854		-1.89673	-0.442569
		-1.89604	-87.7952		-1.89514	1.85836		-1.89616	-0.440432
		-1.89546	-87.7854		-1.89456	1.86936		-1.89558	-0.437589
		-1.89489	-87.7755		-1.89398	1.88198		-1.89501	-0.434594
		-1.89431	-87.7655		-1.8934	1.8944		-1.89443	-0.430891
		-1.89373	-87.7555		-1.89282	1.90675		-1.89386	-0.425689
		-1.89316	-87.7447		-1.89224	1.91951		-1.89329	-0.421216
		-1.89258	-87.7338		-1.89166	1.9358		-1.89271	-0.41784
		-1.892	-87.7233		-1.89108	1.95346		-1.89214	-0.41442
		-1.89143	-87.7127		-1.89051	1.97008		-1.89156	-0.410811
		-1.89085	-87.7017		-1.88993	1.98631		-1.89099	-0.406993
		-1.89027	-87.6867		-1.88935	2.00333		-1.89042	-0.402284
		-1.8897	-87.6705		-1.88877	2.02542		-1.88984	-0.397256
		-1.88912	-87.654		-1.88819	2.04722		-1.88927	-0.392212
		-1.88854	-87.6375		-1.88761	2.06813		-1.8887	-0.386489
		-1.88797	-87.6208		-1.88703	2.08879		-1.88812	-0.380583
		-1.88739	-87.6023		-1.88645	2.11001		-1.88755	-0.375028
		-1.88681	-87.5836		-1.88587	2.13755		-1.88697	-0.369664
		-1.88624	-87.5652		-1.88529	2.16525		-1.8864	-0.364348
		-1.88566	-87.5468		-1.88471	2.19096		-1.88583	-0.356636
		-1.88508	-87.5261		-1.88413	2.21602		-1.88525	-0.347692
		-1.88451	-87.5016		-1.88355	2.24275		-1.88468	-0.338687
		-1.88393	-87.4762		-1.88297	2.27319		-1.8841	-0.329707
		-1.88336	-87.4511		-1.88239	2.3047		-1.88353	-0.320833
		-1.88278	-87.4262		-1.88181	2.33427		-1.88296	-0.30732
		-1.8822	-87.3999		-1.88123	2.36287		-1.88238	-0.293375
		-1.88163	-87.3714		-1.88065	2.39276		-1.88181	-0.279593
		-1.88105	-87.3439		-1.88007	2.42447		-1.88124	-0.265939
		-1.88047	-87.3171		-1.87949	2.45655		-1.88066	-0.251716
		-1.8799	-87.2903		-1.87891	2.48787		-1.88009	-0.235383
		-1.87932	-87.2627		-1.87833	2.51878		-1.87952	-0.220173
		-1.87874	-87.2338		-1.87775	2.55091		-1.87894	-0.205579
		-1.87817	-87.2067		-1.87717	2.58476		-1.87837	-0.191139
		-1.87759	-87.1815		-1.87659	2.61903		-1.87779	-0.175712
		-1.87701	-87.1563		-1.87601	2.65281		-1.87722	-0.159
		-1.87644	-87.1296		-1.87543	2.68616		-1.87665	-0.142911
		-1.87586	-87.1007		-1.87485	2.7198		-1.87607	-0.127512
		-1.87528	-87.0706		-1.87427	2.75339		-1.8755	-0.112169
		-1.87471	-87.0411		-1.8737	2.78809		-1.87492	-0.09646
		-1.87413	-87.0118		-1.87312	2.82446		-1.87435	-0.080124
		-1.87356	-86.9823		-1.87254	2.86046		-1.87378	-0.062684
		-1.87298	-86.9535		-1.87196	2.89697		-1.8732	-0.043902
		-1.8724	-86.925		-1.87138	2.93443		-1.87263	-0.024938
		-1.87183	-86.8966		-1.8708	2.97146		-1.87206	-0.005664
		-1.87125	-86.868		-1.87022	3.00819		-1.87148	0.01474
		-1.87067	-86.8391		-1.86964	3.04514		-1.87091	0.035035
		-1.8701	-86.8099		-1.86906	3.08063		-1.87034	0.054325
		-1.86952	-86.781		-1.86848	3.11467		-1.86976	0.073767
		-1.86894	-86.7531		-1.8679	3.14807		-1.86919	0.092953
		-1.86837	-86.7253		-1.86732	3.18127		-1.86861	0.112296
		-1.86779	-86.6976		-1.86674	3.21391		-1.86804	0.13184
		-1.86721	-86.6717		-1.86616	3.24485		-1.86747	0.152895
		-1.86664	-86.6476		-1.86558	3.2744		-1.86689	0.173974
		-1.86606	-86.6244		-1.865	3.30252		-1.86632	0.19508
		-1.86548	-86.6013		-1.86442	3.33005		-1.86574	0.215955
		-1.86491	-86.5788		-1.86384	3.35724		-1.86517	0.236019
		-1.86433	-86.5573		-1.86326	3.38307		-1.8646	0.254454
		-1.86375	-86.5364		-1.86268	3.40614		-1.86402	0.272757
		-1.86318	-86.516		-1.8621	3.42687		-1.86345	0.290506
		-1.8626	-86.4955		-1.86152	3.44695		-1.86288	0.307031
		-1.86203	-86.4757		-1.86094	3.46666		-1.8623	0.323222
		-1.86145	-86.4568		-1.86036	3.48528		-1.86173	0.339375
		-1.86087	-86.4416		-1.85978	3.50037		-1.86115	0.355373
		-1.8603	-86.4281		-1.8592	3.51333		-1.86058	0.371378
		-1.85972	-86.4145		-1.85862	3.52625		-1.86001	0.387292
		-1.85914	-86.4014		-1.85804	3.53883		-1.85943	0.402761
		-1.85857	-86.3891		-1.85746	3.55009		-1.85886	0.417839
		-1.85799	-86.378		-1.85689	3.55647		-1.85828	0.433135
		-1.85741	-86.3678		-1.85631	3.56016		-1.85771	0.447758
		-1.85684	-86.3577		-1.85573	3.56386		-1.85714	0.46128
		-1.85626	-86.3486		-1.85515	3.56754		-1.85656	0.472484
		-1.85568	-86.3422		-1.85457	3.57001		-1.85599	0.482606
		-1.85511	-86.3392		-1.85399	3.56878		-1.85542	0.492588
		-1.85453	-86.3385		-1.85341	3.56578		-1.85484	0.502092
		-1.85395	-86.3379		-1.85283	3.56278		-1.85427	0.510866
		-1.85338	-86.3378		-1.85225	3.55808		-1.8537	0.515912
		-1.8528	-86.3389		-1.85167	3.5512		-1.85312	0.519554
		-1.85222	-86.3421		-1.85109	3.54243		-1.85255	0.523053
		-1.85165	-86.3468		-1.85051	3.53307		-1.85197	0.526707
		-1.85107	-86.3516		-1.84993	3.52348		-1.8514	0.530139
		-1.8505	-86.3566		-1.84935	3.51243		-1.85083	0.531883
		-1.84992	-86.3623		-1.84877	3.49901		-1.85025	0.53266
		-1.84934	-86.3697		-1.84819	3.48423		-1.84968	0.533426
		-1.84876	-86.3789		-1.84761	3.4693		-1.8491	0.533523
		-1.84819	-86.3886		-1.84703	3.45438		-1.84853	0.532212
		-1.84761	-86.399		-1.84645	3.43969		-1.84796	0.529327
		-1.84703	-86.41		-1.84587	3.42502		-1.84738	0.525204
		-1.84646	-86.4223		-1.84529	3.41036		-1.84681	0.520791
		-1.84588	-86.4355		-1.84471	3.39572		-1.84624	0.516364
		-1.84531	-86.4489		-1.84413	3.38088		-1.84566	0.511834
		-1.84473	-86.4632		-1.84355	3.36439		-1.84509	0.506514
		-1.84415	-86.4774		-1.84297	3.34664		-1.84451	0.500744
		-1.84358	-86.4909		-1.84239	3.32871		-1.84394	0.494914
		-1.843	-86.504		-1.84181	3.31088		-1.84337	0.489084
		-1.84242	-86.5174		-1.84123	3.29233		-1.84279	0.48309
		-1.84185	-86.5313		-1.84065	3.27299		-1.84222	0.476197
		-1.84127	-86.5455		-1.84008	3.25493		-1.84164	0.46869
		-1.84069	-86.5601		-1.8395	3.23759		-1.84107	0.461107
		-1.84012	-86.5746		-1.83892	3.22024		-1.8405	0.453515
		-1.83954	-86.5895		-1.83834	3.20193		-1.83992	0.445685
		-1.83896	-86.6054		-1.83776	3.18344		-1.83935	0.43753
		-1.83839	-86.6204		-1.83718	3.16689		-1.83878	0.429361
		-1.83781	-86.6343		-1.8366	3.15189		-1.8382	0.421194
		-1.83723	-86.6482		-1.83602	3.13705		-1.83763	0.412842
		-1.83666	-86.6618		-1.83544	3.12155		-1.83706	0.403609
		-1.83608	-86.6753		-1.83486	3.10569		-1.83648	0.393481
		-1.8355	-86.688		-1.83428	3.09044		-1.83591	0.38354
		-1.83493	-86.7		-1.8337	3.07638		-1.83533	0.373539
		-1.83435	-86.7121		-1.83312	3.06215		-1.83476	0.363571
		-1.83378	-86.7245		-1.83254	3.04737		-1.83419	0.353613
		-1.8332	-86.7373		-1.83196	3.03103		-1.83361	0.344156
		-1.83262	-86.7492		-1.83138	3.01545		-1.83304	0.335902
		-1.83205	-86.7607		-1.8308	3.00086		-1.83247	0.327697
		-1.83147	-86.7722		-1.83022	2.98636		-1.83189	0.319505
		-1.83089	-86.7846		-1.82964	2.97138		-1.83132	0.311756
		-1.83032	-86.7981		-1.82906	2.95592		-1.83074	0.304343
		-1.82974	-86.8106		-1.82848	2.9411		-1.83017	0.296886
		-1.82916	-86.8232		-1.8279	2.92733		-1.8296	0.289437
		-1.82859	-86.8358		-1.82732	2.91364		-1.82902	0.281896
		-1.82801	-86.8481		-1.82674	2.89957		-1.82845	0.273534
		-1.82743	-86.8604		-1.82616	2.88513		-1.82787	0.26525
		-1.82686	-86.8703		-1.82558	2.87058		-1.8273	0.25814
		-1.82628	-86.8802		-1.825	2.85609		-1.82673	0.250946
		-1.8257	-86.8898		-1.82442	2.84145		-1.82615	0.243799
		-1.82513	-86.9001		-1.82384	2.82643		-1.82558	0.235304
		-1.82455	-86.9098		-1.82327	2.81119		-1.825	0.227029
		-1.82397	-86.9184		-1.82269	2.79782		-1.82443	0.219546
		-1.8234	-86.9272		-1.82211	2.78491		-1.82386	0.21211
		-1.82282	-86.9365		-1.82153	2.772		-1.82328	0.20472
		-1.82225	-86.9466		-1.82095	2.75848		-1.82271	0.197565
		-1.82167	-86.9571		-1.82037	2.74487		-1.82214	0.190196
		-1.82109	-86.9673		-1.81979	2.73294		-1.82156	0.18269
		-1.82052	-86.9773		-1.81921	2.72144		-1.82099	0.175239
		-1.81994	-86.9874		-1.81863	2.70989		-1.82041	0.167762
		-1.81936	-86.9978		-1.81805	2.69801		-1.81984	0.159689
		-1.81879	-87.0082		-1.81747	2.68607		-1.81927	0.152297
		-1.81821	-87.0178		-1.81689	2.67391		-1.81869	0.146067
		-1.81763	-87.0269		-1.81631	2.66172		-1.81812	0.140207
		-1.81706	-87.036		-1.81573	2.64952		-1.81755	0.134368
		-1.81648	-87.0456		-1.81515	2.63618		-1.81697	0.128744
		-1.8159	-87.0554		-1.81457	2.62322		-1.8164	0.12334
		-1.81533	-87.0644		-1.81399	2.61227		-1.81583	0.118039
		-1.81475	-87.073		-1.81341	2.6015		-1.81525	0.112771
		-1.81417	-87.0815		-1.81283	2.5907		-1.81468	0.107412
		-1.8136	-87.0904		-1.81225	2.57961		-1.8141	0.101874
		-1.81302	-87.0994		-1.81167	2.56935		-1.81353	0.096335
		-1.81245	-87.1078		-1.81109	2.55997		-1.81296	0.09096
		-1.81187	-87.116		-1.81051	2.55054		-1.81238	0.085629
		-1.81129	-87.1242		-1.80993	2.54061		-1.81181	0.080063
		-1.81072	-87.1326		-1.80935	2.53058		-1.81123	0.074065
		-1.81014	-87.1411		-1.80877	2.52167		-1.81066	0.068135
		-1.80956	-87.1485		-1.80819	2.51379		-1.81009	0.062584
		-1.80899	-87.1554		-1.80761	2.50595		-1.80951	0.057029
		-1.80841	-87.1622		-1.80703	2.49873		-1.80894	0.051362
		-1.80783	-87.1691		-1.80646	2.49155		-1.80837	0.045639
		-1.80726	-87.176		-1.80588	2.48403		-1.80779	0.040701
		-1.80668	-87.1831		-1.8053	2.47654		-1.80722	0.036862
		-1.8061	-87.1901		-1.80472	2.46879		-1.80664	0.033012
		-1.80553	-87.1975		-1.80414	2.46038		-1.80607	0.029314
		-1.80495	-87.205		-1.80356	2.45255		-1.8055	0.025902
		-1.80437	-87.2123		-1.80298	2.44668		-1.80492	0.022504
		-1.8038	-87.2191		-1.8024	2.44078		-1.80435	0.019097
		-1.80322	-87.2257		-1.80182	2.43407		-1.80377	0.015706
		-1.80264	-87.2327		-1.80124	2.42569		-1.8032	0.012015
		-1.80207	-87.24		-1.80066	2.4177		-1.80263	0.007759
		-1.80149	-87.2466		-1.80008	2.41018		-1.80205	0.003077
		-1.80092	-87.2522		-1.7995	2.40261		-1.80148	-0.002038
		-1.80034	-87.2574		-1.79892	2.3952		-1.80091	-0.007116
		-1.79976	-87.263		-1.79834	2.38815		-1.80033	-0.01235
		-1.79919	-87.2689		-1.79776	2.38146		-1.79976	-0.017719
		-1.79861	-87.2749		-1.79718	2.37499		-1.79919	-0.022321
		-1.79803	-87.281		-1.7966	2.36855		-1.79861	-0.026467
		-1.79746	-87.2871		-1.79602	2.36155		-1.79804	-0.030534
		-1.79688	-87.2935		-1.79544	2.35416		-1.79746	-0.034851
		-1.7963	-87.3002		-1.79486	2.34724		-1.79689	-0.039436
		-1.79573	-87.3062		-1.79428	2.34057		-1.79632	-0.042986
		-1.79515	-87.3117		-1.7937	2.33393		-1.79574	-0.045873
		-1.79457	-87.3173		-1.79312	2.32722		-1.79517	-0.04856
		-1.794	-87.323		-1.79254	2.32051		-1.79459	-0.05128
		-1.79342	-87.3287		-1.79197	2.31449		-1.79402	-0.054235
		-1.79284	-87.3338		-1.79139	2.30878		-1.79345	-0.05749
		-1.79227	-87.3385		-1.7908	2.30298		-1.79287	-0.061036
		-1.79169	-87.3432		-1.79023	2.29652		-1.7923	-0.06458
		-1.79111	-87.3483		-1.78965	2.29016		-1.79173	-0.06816
		-1.79054	-87.3536		-1.78907	2.28406		-1.79115	-0.071906
		-1.78996	-87.3587		-1.78849	2.278		-1.79058	-0.075656
		-1.78938	-87.3636		-1.78791	2.27182		-1.79	-0.078588
		-1.78881	-87.3685		-1.78733	2.26528		-1.78943	-0.081421
		-1.78823	-87.3738		-1.78675	2.25893		-1.78886	-0.084271
		-1.78765	-87.379		-1.78617	2.25353		-1.78828	-0.087076
		-1.78708	-87.3838		-1.78559	2.24814		-1.78771	-0.089914
		-1.7865	-87.3885		-1.78501	2.24272		-1.78713	-0.093076
		-1.78592	-87.3933		-1.78443	2.23732		-1.78656	-0.096267
		-1.78535	-87.3982		-1.78385	2.23224		-1.78599	-0.099677
		-1.78477	-87.403		-1.78327	2.22771		-1.78541	-0.10337
		-1.7842	-87.4076		-1.78269	2.22329		-1.78484	-0.106973
		-1.78362	-87.4123		-1.78211	2.21919		-1.78427	-0.110376
		-1.78304	-87.4169		-1.78153	2.2151		-1.78369	-0.113715
		-1.78247	-87.4216		-1.78095	2.21124		-1.78312	-0.117186
		-1.78189	-87.4261		-1.78037	2.20771		-1.78255	-0.120842
		-1.78131	-87.4304		-1.77979	2.2042		-1.78197	-0.124195
		-1.78074	-87.4348		-1.77921	2.20038		-1.7814	-0.127237
		-1.78016	-87.439		-1.77863	2.19636		-1.78082	-0.130182
		-1.77958	-87.4429		-1.77805	2.19191		-1.78025	-0.133076
		-1.77901	-87.4467		-1.77747	2.1871		-1.77968	-0.135924
		-1.77843	-87.4505		-1.77689	2.1821		-1.7791	-0.138595
		-1.77785	-87.4543		-1.77631	2.17686		-1.77853	-0.141106
		-1.77728	-87.4581		-1.77573	2.17153		-1.77795	-0.143601
		-1.7767	-87.4618		-1.77516	2.16671		-1.77738	-0.146259
		-1.77612	-87.4652		-1.77458	2.1622		-1.77681	-0.149188
		-1.77555	-87.4685		-1.77399	2.1574		-1.77623	-0.152317
		-1.77497	-87.4719		-1.77342	2.15242		-1.77566	-0.155714
		-1.77439	-87.4753		-1.77284	2.1479		-1.77509	-0.159101
		-1.77382	-87.4796		-1.77226	2.14477		-1.77451	-0.16263
		-1.77324	-87.4834		-1.77168	2.1423		-1.77394	-0.166539
		-1.77267	-87.4871		-1.7711	2.13956		-1.77336	-0.170101
		-1.77209	-87.4907		-1.77052	2.13667		-1.77279	-0.173201
		-1.77151	-87.4939		-1.76994	2.13366		-1.77222	-0.176282
		-1.77094	-87.4962		-1.76936	2.13042		-1.77164	-0.179529
		-1.77036	-87.4982		-1.76878	2.1271		-1.77107	-0.18305
		-1.76978	-87.5001		-1.7682	2.1235		-1.7705	-0.186371
		-1.76921	-87.5022		-1.76762	2.11963		-1.76992	-0.189616
		-1.76863	-87.5048		-1.76704	2.11601		-1.76935	-0.192873
		-1.76805	-87.5083		-1.76646	2.11285		-1.76877	-0.19598
		-1.76748	-87.5116		-1.76588	2.10985		-1.7682	-0.198777
		-1.7669	-87.5148		-1.7653	2.10662		-1.76763	-0.201287
		-1.76632	-87.5178		-1.76472	2.10314		-1.76705	-0.203531
		-1.76575	-87.5201		-1.76414	2.09964		-1.76648	-0.205746
		-1.76517	-87.5217		-1.76356	2.09615		-1.76591	-0.208294
		-1.76459	-87.5231		-1.76298	2.0927		-1.76533	-0.211216
		-1.76402	-87.5244		-1.7624	2.08943		-1.76476	-0.214059
		-1.76344	-87.5261		-1.76182	2.08644		-1.76418	-0.216764
		-1.76286	-87.5287		-1.76124	2.08389		-1.76361	-0.219518
		-1.76229	-87.5318		-1.76066	2.0817		-1.76304	-0.221988
		-1.76171	-87.5345		-1.76008	2.0795		-1.76246	-0.224305
		-1.76113	-87.5368		-1.7595	2.07706		-1.76189	-0.226438
		-1.76056	-87.5388		-1.75892	2.07439		-1.76131	-0.228551
		-1.75998	-87.5402		-1.75835	2.07192		-1.76074	-0.230651
		-1.75941	-87.5415		-1.75777	2.06962		-1.76017	-0.233341
		-1.75883	-87.5424		-1.75718	2.06732		-1.75959	-0.236583
		-1.75825	-87.5432		-1.75661	2.06489		-1.75902	-0.239902
		-1.75768	-87.5443		-1.75603	2.06236		-1.75845	-0.243204
		-1.7571	-87.5461		-1.75545	2.05986		-1.75787	-0.246548
		-1.75652	-87.5478		-1.75487	2.05737		-1.7573	-0.248958
		-1.75595	-87.5494		-1.75429	2.05471		-1.75673	-0.250328
		-1.75537	-87.5508		-1.75371	2.05162		-1.75615	-0.251212
		-1.75479	-87.5526		-1.75313	2.04782		-1.75558	-0.252026
		-1.75422	-87.5554		-1.75255	2.04369		-1.755	-0.252841
		-1.75364	-87.5581		-1.75197	2.03958		-1.75443	-0.254688
		-1.75306	-87.5608		-1.75139	2.03532		-1.75386	-0.257445
		-1.75249	-87.5634		-1.75081	2.03095		-1.75328	-0.260275
		-1.75191	-87.5656		-1.75023	2.02685		-1.75271	-0.263016
		-1.75134	-87.5666		-1.74965	2.02294		-1.75213	-0.265766
		-1.75076	-87.5676		-1.74907	2.01903		-1.75156	-0.26787
		-1.75018	-87.5691		-1.74849	2.01539		-1.75099	-0.269506
		-1.74961	-87.5705		-1.74791	2.0121		-1.75041	-0.271107
		-1.74903	-87.5722		-1.74733	2.00906		-1.74984	-0.272721
		-1.74845	-87.5741		-1.74675	2.00611		-1.74927	-0.274394
		-1.74788	-87.576		-1.74617	2.00317		-1.74869	-0.276593
		-1.7473	-87.5778		-1.74559	1.99977		-1.74812	-0.279102
		-1.74672	-87.5797		-1.74501	1.99655		-1.74754	-0.281384
		-1.74615	-87.582		-1.74443	1.99347		-1.74697	-0.283648
		-1.74557	-87.5845		-1.74385	1.9904		-1.7464	-0.285829
		-1.74499	-87.587		-1.74327	1.98734		-1.74582	-0.287735
		-1.74442	-87.5886		-1.74269	1.98426		-1.74525	-0.289304
		-1.74384	-87.5901		-1.74211	1.98155		-1.74467	-0.290476
		-1.74326	-87.592		-1.74154	1.97895		-1.7441	-0.29165
		-1.74269	-87.594		-1.74096	1.97635		-1.74353	-0.29294
		-1.74211	-87.5963		-1.74038	1.9737		-1.74295	-0.294588
		-1.74153	-87.5992		-1.7398	1.97098		-1.74238	-0.29615
		-1.74096	-87.6022		-1.73922	1.96859		-1.74181	-0.297385
		-1.74038	-87.605		-1.73864	1.96642		-1.74123	-0.29859
		-1.73981	-87.6079		-1.73806	1.96434		-1.74066	-0.299858
		-1.73923	-87.6098		-1.73748	1.96199		-1.74009	-0.300323
		-1.73865	-87.6111		-1.7369	1.95894		-1.73951	-0.300473
		-1.73808	-87.6124		-1.73632	1.95598		-1.73894	-0.300846
		-1.7375	-87.6136		-1.73574	1.95322		-1.73836	-0.301342
		-1.73692	-87.6149		-1.73516	1.95049		-1.73779	-0.301853
		-1.73635	-87.6174		-1.73458	1.94782		-1.73722	-0.302503
		-1.73577	-87.6201		-1.734	1.94534		-1.73664	-0.303205
		-1.73519	-87.6228		-1.73342	1.94266		-1.73607	-0.303589
		-1.73462	-87.6259		-1.73284	1.93971		-1.73549	-0.303691
		-1.73404	-87.6284		-1.73226	1.9367		-1.73492	-0.303814
		-1.73346	-87.6299		-1.73168	1.93398		-1.73435	-0.30407
		-1.73289	-87.6312		-1.7311	1.93182		-1.73377	-0.304636
		-1.73231	-87.6325		-1.73052	1.93026		-1.7332	-0.305386
		-1.73173	-87.6339		-1.72994	1.92897		-1.73263	-0.306318
		-1.73116	-87.636		-1.72936	1.92773		-1.73205	-0.30724
		-1.73058	-87.6385		-1.72878	1.92623		-1.73148	-0.30812
		-1.73	-87.6409		-1.7282	1.92403		-1.7309	-0.308915
		-1.72943	-87.6432		-1.72762	1.92144		-1.73033	-0.309066
		-1.72885	-87.6453		-1.72704	1.91906		-1.72976	-0.308767
		-1.72827	-87.6466		-1.72646	1.91667		-1.72918	-0.308428
		-1.7277	-87.6477		-1.72588	1.91423		-1.72861	-0.308131
		-1.72712	-87.6487		-1.7253	1.91151		-1.72803	-0.307858
		-1.72654	-87.6492		-1.72473	1.90894		-1.72746	-0.308519
		-1.72597	-87.6494		-1.72415	1.90674		-1.72689	-0.309993
		-1.72539	-87.6486		-1.72357	1.90454		-1.72631	-0.31164
		-1.72481	-87.6474		-1.72299	1.90234		-1.72574	-0.313151
		-1.72424	-87.6461		-1.72241	1.90082		-1.72517	-0.314574
		-1.72366	-87.6453		-1.72183	1.89979		-1.72459	-0.314966
		-1.72309	-87.645		-1.72125	1.89891		-1.72402	-0.314305
		-1.72251	-87.6457		-1.72067	1.89803		-1.72344	-0.313377
		-1.72193	-87.6469		-1.72009	1.89715		-1.72287	-0.312542
		-1.72136	-87.6482		-1.71951	1.89603		-1.7223	-0.311797
		-1.72078	-87.6495		-1.71893	1.89449		-1.72172	-0.31173
		-1.7202	-87.6507		-1.71835	1.89285		-1.72115	-0.312171
		-1.71963	-87.6518		-1.71777	1.8912		-1.72058	-0.312701
		-1.71905	-87.6528		-1.71719	1.88986		-1.72	-0.31349
		-1.71847	-87.6538		-1.71661	1.88929		-1.71943	-0.314536
		-1.7179	-87.655		-1.71603	1.88939		-1.71886	-0.31507
		-1.71732	-87.6563		-1.71545	1.88957		-1.71828	-0.315195
		-1.71674	-87.6572		-1.71487	1.88975		-1.71771	-0.31532
		-1.71617	-87.6581		-1.71429	1.88935		-1.71713	-0.314847
		-1.71559	-87.659		-1.71371	1.88848		-1.71656	-0.313971
		-1.71501	-87.6596		-1.71313	1.88756		-1.71599	-0.313358
		-1.71444	-87.6598		-1.71255	1.88665		-1.71541	-0.31288
		-1.71386	-87.6596		-1.71197	1.88574		-1.71484	-0.312401
		-1.71328	-87.6593		-1.71139	1.88481		-1.71426	-0.311877
		-1.71271	-87.659		-1.71081	1.88389		-1.71369	-0.311085
		-1.71213	-87.6588		-1.71023	1.88307		-1.71312	-0.309932
		-1.71156	-87.6588		-1.70965	1.88225		-1.71254	-0.3087
		-1.71098	-87.6588		-1.70907	1.88144		-1.71197	-0.307448
		-1.7104	-87.6589		-1.70849	1.8807		-1.71139	-0.306147
		-1.70983	-87.6589		-1.70792	1.88031		-1.71082	-0.305218
		-1.70925	-87.6588		-1.70734	1.88072		-1.71025	-0.305223
		-1.70867	-87.6585		-1.70676	1.88116		-1.70967	-0.305228
		-1.7081	-87.6582		-1.70618	1.88159		-1.7091	-0.305479
		-1.70752	-87.658		-1.7056	1.882		-1.70853	-0.306792
		-1.70694	-87.6578		-1.70502	1.8823		-1.70795	-0.308665
		-1.70637	-87.6578		-1.70444	1.88238		-1.70738	-0.310298
		-1.70579	-87.6581		-1.70386	1.88246		-1.7068	-0.311922
		-1.70521	-87.6584		-1.70328	1.88275		-1.70623	-0.313381
		-1.70464	-87.6584		-1.7027	1.88358		-1.70566	-0.313443
		-1.70406	-87.6584		-1.70212	1.88401		-1.70508	-0.313051
		-1.70348	-87.6585		-1.70154	1.88384		-1.70451	-0.312328
		-1.70291	-87.659		-1.70096	1.88366		-1.70394	-0.311615
		-1.70233	-87.6595		-1.70038	1.88313		-1.70336	-0.311131
		-1.70175	-87.6599		-1.6998	1.88184		-1.70279	-0.312387
		-1.70118	-87.6603		-1.69922	1.88118		-1.70222	-0.313694
		-1.7006	-87.6608		-1.69864	1.88106		-1.70164	-0.315081
		-1.70002	-87.6615		-1.69806	1.88098		-1.70107	-0.316468
		-1.69945	-87.6626		-1.69748	1.88084		-1.70049	-0.317856
		-1.69887	-87.6638		-1.6969	1.88017		-1.69992	-0.318883
		-1.6983	-87.665		-1.69632	1.87978		-1.69935	-0.319814
		-1.69772	-87.6662		-1.69574	1.87957		-1.69877	-0.320714
		-1.69714	-87.6675		-1.69516	1.87937		-1.6982	-0.321607
		-1.69657	-87.6694		-1.69458	1.87948		-1.69762	-0.322513
		-1.69599	-87.6714		-1.694	1.88036		-1.69705	-0.323569
		-1.69541	-87.6735		-1.69342	1.88063		-1.69648	-0.324798
		-1.69484	-87.6756		-1.69284	1.88056		-1.6959	-0.326111
		-1.69426	-87.6779		-1.69226	1.88047		-1.69533	-0.327442
		-1.69368	-87.6797		-1.69168	1.88025		-1.69476	-0.328501
		-1.69311	-87.6814		-1.69111	1.87983		-1.69418	-0.329066
		-1.69253	-87.6832		-1.69053	1.87966		-1.69361	-0.329363
		-1.69195	-87.6846		-1.68995	1.87953		-1.69303	-0.329574
		-1.69138	-87.6853		-1.68937	1.87941		-1.69246	-0.329763
		-1.6908	-87.6859		-1.68879	1.87934		-1.69189	-0.330185
		-1.69023	-87.6864		-1.68821	1.87896		-1.69131	-0.33088
		-1.68965	-87.6871		-1.68763	1.87773		-1.69074	-0.331444
		-1.68907	-87.688		-1.68705	1.87649		-1.69016	-0.331673
		-1.6885	-87.6893		-1.68647	1.87524		-1.68959	-0.331763
		-1.68792	-87.6902		-1.68589	1.87352		-1.68902	-0.331653
		-1.68734	-87.6911		-1.68531	1.8722		-1.68844	-0.331269
		-1.68677	-87.6919		-1.68473	1.87133		-1.68787	-0.331002
		-1.68619	-87.6925		-1.68415	1.87047		-1.6873	-0.331637
		-1.68561	-87.6932		-1.68357	1.8696		-1.68672	-0.332316
		-1.68504	-87.6944		-1.68299	1.8692		-1.68615	-0.333197
		-1.68446	-87.6955		-1.68241	1.86882		-1.68558	-0.33451
		-1.68388	-87.6966		-1.68183	1.86844		-1.685	-0.335879
		-1.68331	-87.6979		-1.68125	1.86807		-1.68443	-0.337344
		-1.68273	-87.6991		-1.68067	1.86766		-1.68385	-0.338846
		-1.68215	-87.7002		-1.68009	1.8669		-1.68328	-0.340405
		-1.68158	-87.7013		-1.67951	1.86605		-1.68271	-0.342107
		-1.681	-87.7025		-1.67893	1.86519		-1.68213	-0.343868
		-1.68042	-87.7036		-1.67835	1.86433		-1.68156	-0.34567
		-1.67985	-87.7051		-1.67777	1.86355		-1.68098	-0.347488
		-1.67927	-87.7067		-1.67719	1.86296		-1.68041	-0.349201
		-1.67869	-87.7082		-1.67661	1.86244		-1.67984	-0.350841
		-1.67812	-87.7098		-1.67603	1.86194		-1.67926	-0.351651
		-1.67754	-87.7116		-1.67545	1.86143		-1.67869	-0.351565
		-1.67697	-87.7129		-1.67487	1.86085		-1.67812	-0.351219
		-1.67639	-87.714		-1.6743	1.86009		-1.67754	-0.351096
		-1.67581	-87.7151		-1.67372	1.85891		-1.67697	-0.35111
		-1.67524	-87.7162		-1.67314	1.85746		-1.67639	-0.352015
		-1.67466	-87.7181		-1.67256	1.856		-1.67582	-0.353766
		-1.67408	-87.7197		-1.67198	1.85456		-1.67525	-0.355919
		-1.67351	-87.7212		-1.6714	1.85334		-1.67467	-0.358659
		-1.67293	-87.7226		-1.67082	1.85271		-1.6741	-0.361656
		-1.67235	-87.7239		-1.67024	1.85252		-1.67352	-0.363753
		-1.67178	-87.7243		-1.66966	1.85233		-1.67295	-0.36489
		-1.6712	-87.7243		-1.66908	1.85199		-1.67238	-0.365517
		-1.67062	-87.7242		-1.6685	1.85151		-1.6718	-0.365166
		-1.67005	-87.7242		-1.66792	1.85132		-1.67123	-0.364465
		-1.66947	-87.7244		-1.66734	1.85141		-1.67066	-0.363878
		-1.66889	-87.7251		-1.66676	1.85149		-1.67008	-0.363562
		-1.66832	-87.7259		-1.66618	1.85189		-1.66951	-0.363433
		-1.66774	-87.7268		-1.6656	1.85238		-1.66894	-0.363947
		-1.66716	-87.7277		-1.66502	1.85228		-1.66836	-0.364824
		-1.66659	-87.7283		-1.66444	1.85182		-1.66779	-0.365675
		-1.66601	-87.7286		-1.66386	1.85136		-1.66721	-0.366371
		-1.66543	-87.7286		-1.66328	1.85039		-1.66664	-0.366977
		-1.66486	-87.7283		-1.6627	1.84901		-1.66607	-0.366514
		-1.66428	-87.728		-1.66212	1.84775		-1.66549	-0.365792
		-1.6637	-87.7277		-1.66154	1.84659		-1.66492	-0.365434
		-1.66313	-87.7269		-1.66096	1.84544		-1.66434	-0.365641
		-1.66255	-87.7256		-1.66038	1.84426		-1.66377	-0.365851
		-1.66198	-87.725		-1.6598	1.84304		-1.6632	-0.368073
		-1.6614	-87.7245		-1.65922	1.84177		-1.66262	-0.370358
		-1.66082	-87.724		-1.65864	1.84047		-1.66205	-0.372296
		-1.66025	-87.7236		-1.65806	1.83918		-1.66148	-0.374019
		-1.65967	-87.7229		-1.65749	1.83798		-1.6609	-0.375602
		-1.65909	-87.7217		-1.65691	1.8371		-1.66033	-0.376638
		-1.65852	-87.7205		-1.65633	1.83661		-1.65976	-0.377611
		-1.65794	-87.7194		-1.65575	1.83624		-1.65918	-0.379013
		-1.65736	-87.7195		-1.65517	1.83588		-1.65861	-0.38051
		-1.65679	-87.7201		-1.65459	1.83585		-1.65803	-0.381924
		-1.65621	-87.7209		-1.65401	1.83621		-1.65746	-0.38326
		-1.65563	-87.7217		-1.65343	1.83635		-1.65689	-0.384406
		-1.65506	-87.7224		-1.65285	1.83649		-1.65631	-0.385135
		-1.65448	-87.7228		-1.65227	1.83663		-1.65574	-0.385768
		-1.6539	-87.7229		-1.65169	1.83631		-1.65516	-0.386643
		-1.65333	-87.723		-1.65111	1.83536		-1.65459	-0.387645
		-1.65275	-87.723		-1.65053	1.83464		-1.65402	-0.388615
		-1.65217	-87.7231		-1.64995	1.83391		-1.65344	-0.389445
		-1.6516	-87.7231		-1.64937	1.8331		-1.65287	-0.39026
		-1.65102	-87.7231		-1.64879	1.83189		-1.6523	-0.391329
		-1.65044	-87.7231		-1.64821	1.8302		-1.65172	-0.392512
		-1.64987	-87.723		-1.64763	1.82841		-1.65115	-0.393788
		-1.64929	-87.723		-1.64705	1.82661		-1.65057	-0.395149
		-1.64872	-87.7228		-1.64647	1.82499		-1.65	-0.396398
		-1.64814	-87.7223		-1.64589	1.82387		-1.64943	-0.397269
		-1.64756	-87.7218		-1.64531	1.82313		-1.64885	-0.397922
		-1.64699	-87.7213		-1.64473	1.82243		-1.64828	-0.398383
		-1.64641	-87.7208		-1.64415	1.82173		-1.6477	-0.398672
		-1.64583	-87.7203		-1.64357	1.82092		-1.64713	-0.399067
		-1.64526	-87.7192		-1.64299	1.8195		-1.64656	-0.399676
		-1.64468	-87.718		-1.64241	1.8176		-1.64598	-0.400195
		-1.6441	-87.7167		-1.64183	1.81568		-1.64541	-0.400152
		-1.64353	-87.7154		-1.64125	1.81375		-1.64484	-0.399688
		-1.64295	-87.7143		-1.64068	1.81185		-1.64426	-0.399172
		-1.64237	-87.714		-1.6401	1.81018		-1.64369	-0.398549
		-1.6418	-87.714		-1.63952	1.80872		-1.64312	-0.398336
		-1.64122	-87.714		-1.63894	1.8073		-1.64254	-0.399152
		-1.64064	-87.714		-1.63836	1.80588		-1.64197	-0.400358
		-1.64007	-87.7137		-1.63778	1.8048		-1.64139	-0.401683
		-1.63949	-87.7129		-1.6372	1.80401		-1.64082	-0.40324
		-1.63891	-87.712		-1.63662	1.80317		-1.64025	-0.40463
		-1.63834	-87.711		-1.63604	1.80234		-1.63967	-0.405371
		-1.63776	-87.7109		-1.63546	1.80149		-1.6391	-0.405731
		-1.63719	-87.7121		-1.63488	1.8003		-1.63852	-0.405959
		-1.63661	-87.7136		-1.6343	1.79904		-1.63795	-0.405458
		-1.63603	-87.7153		-1.63372	1.79816		-1.63738	-0.404997
		-1.63546	-87.717		-1.63314	1.79733		-1.6368	-0.405591
		-1.63488	-87.7182		-1.63256	1.7965		-1.63623	-0.406438
		-1.6343	-87.7189		-1.63198	1.79561		-1.63566	-0.407262
		-1.63373	-87.7201		-1.6314	1.79465		-1.63508	-0.407008
		-1.63315	-87.7218		-1.63082	1.79371		-1.63451	-0.406388
		-1.63257	-87.7234		-1.63024	1.79276		-1.63393	-0.404404
		-1.632	-87.725		-1.62966	1.79191		-1.63336	-0.401677
		-1.63142	-87.7266		-1.62908	1.7914		-1.63279	-0.398868
		-1.63084	-87.7279		-1.6285	1.79107		-1.63221	-0.397152
		-1.63027	-87.7293		-1.62792	1.79062		-1.63164	-0.396909
		-1.62969	-87.7306		-1.62734	1.79016		-1.63106	-0.397113
		-1.62912	-87.7322		-1.62676	1.78953		-1.63049	-0.397691
		-1.62854	-87.7332		-1.62618	1.78862		-1.62992	-0.39827
		-1.62796	-87.7335		-1.6256	1.78723		-1.62934	-0.398747
		-1.62739	-87.7336		-1.62502	1.7853		-1.62877	-0.398835
		-1.62681	-87.7337		-1.62444	1.78333		-1.6282	-0.399005
		-1.62623	-87.7332		-1.62386	1.78145		-1.62762	-0.399256
		-1.62566	-87.7327		-1.62329	1.77972		-1.62705	-0.399506
		-1.62508	-87.7324		-1.62271	1.77835		-1.62647	-0.399766
		-1.6245	-87.7321		-1.62213	1.77781		-1.6259	-0.400051
		-1.62393	-87.7323		-1.62155	1.77724		-1.62533	-0.400055
		-1.62335	-87.7329		-1.62097	1.77664		-1.62475	-0.399968
		-1.62277	-87.7337		-1.62039	1.77577		-1.62418	-0.399873
		-1.6222	-87.7346		-1.61981	1.77509		-1.62361	-0.39975
		-1.62162	-87.7354		-1.61923	1.77494		-1.62303	-0.399564
		-1.62104	-87.7358		-1.61865	1.77481		-1.62246	-0.399093
		-1.62047	-87.7356		-1.61807	1.77486		-1.62189	-0.398535
		-1.61989	-87.7354		-1.61749	1.77563		-1.62131	-0.397975
		-1.61931	-87.7355		-1.61691	1.77619		-1.62074	-0.397079
		-1.61874	-87.7355		-1.61633	1.77624		-1.62016	-0.396147
		-1.61816	-87.7356		-1.61575	1.77619		-1.61959	-0.395616
		-1.61758	-87.7358		-1.61517	1.77614		-1.61902	-0.39526
		-1.61701	-87.736		-1.61459	1.7761		-1.61844	-0.394836
		-1.61643	-87.7362		-1.61401	1.77623		-1.61787	-0.394207
		-1.61586	-87.7364		-1.61343	1.77705		-1.61729	-0.393346
		-1.61528	-87.7368		-1.61285	1.77814		-1.61672	-0.392266
		-1.6147	-87.7374		-1.61227	1.7792		-1.61615	-0.391097
		-1.61413	-87.7379		-1.61169	1.77987		-1.61557	-0.390047
		-1.61355	-87.7383		-1.61111	1.78033		-1.615	-0.38916
		-1.61297	-87.7385		-1.61053	1.78072		-1.61442	-0.38841
		-1.6124	-87.7378		-1.60995	1.78107		-1.61385	-0.387745
		-1.61182	-87.737		-1.60937	1.78147		-1.61328	-0.387097
		-1.61124	-87.7363		-1.60879	1.78195		-1.6127	-0.386777
		-1.61067	-87.7357		-1.60821	1.78199		-1.61213	-0.386794
		-1.61009	-87.7353		-1.60763	1.78149		-1.61156	-0.386708
		-1.60951	-87.7351		-1.60705	1.78084		-1.61098	-0.386472
		-1.60894	-87.735		-1.60648	1.78066		-1.61041	-0.386236
		-1.60836	-87.7339		-1.6059	1.78097		-1.60983	-0.385868
		-1.60778	-87.732		-1.60532	1.78193		-1.60926	-0.385342
		-1.60721	-87.7302		-1.60474	1.78332		-1.60869	-0.385154
		-1.60663	-87.7285		-1.60416	1.78479		-1.60811	-0.385508
		-1.60605	-87.727		-1.60358	1.78623		-1.60754	-0.385923
		-1.60548	-87.7258		-1.603	1.78766		-1.60697	-0.386328
		-1.6049	-87.7253		-1.60242	1.78919		-1.60639	-0.386709
		-1.60433	-87.7252		-1.60184	1.79076		-1.60582	-0.387392
		-1.60375	-87.7256		-1.60126	1.79234		-1.60525	-0.38902
		-1.60317	-87.726		-1.60068	1.79296		-1.60467	-0.391014
		-1.60259	-87.7264		-1.6001	1.79306		-1.6041	-0.393274
		-1.60202	-87.7269		-1.59952	1.7927		-1.60352	-0.396295
		-1.60144	-87.7274		-1.59894	1.79225		-1.60295	-0.399044
		-1.60087	-87.7273		-1.59836	1.79178		-1.60238	-0.399595
		-1.60029	-87.7272		-1.59778	1.79133		-1.6018	-0.399914
		-1.59971	-87.7272		-1.5972	1.79117		-1.60123	-0.400388
		-1.59914	-87.7268		-1.59662	1.79121		-1.60065	-0.401005
		-1.59856	-87.7264		-1.59604	1.7913		-1.60008	-0.401641
		-1.59798	-87.7262		-1.59546	1.79141		-1.59951	-0.402782
		-1.59741	-87.7259		-1.59488	1.79159		-1.59893	-0.403929
		-1.59683	-87.726		-1.5943	1.79174		-1.59836	-0.404047
		-1.59625	-87.7267		-1.59372	1.79185		-1.59779	-0.404038
		-1.59568	-87.7277		-1.59314	1.79196		-1.59721	-0.404013
		-1.5951	-87.7287		-1.59256	1.79222		-1.59664	-0.403965
		-1.59452	-87.7297		-1.59198	1.79292		-1.59606	-0.403915
		-1.59395	-87.7299		-1.5914	1.79396		-1.59549	-0.405343
		-1.59337	-87.7299		-1.59082	1.79511		-1.59492	-0.406945
		-1.59279	-87.73		-1.59024	1.79627		-1.59434	-0.408574
		-1.59222	-87.7301		-1.58967	1.79593		-1.59377	-0.410235
		-1.59164	-87.7302		-1.58909	1.79421		-1.59319	-0.411496
		-1.59106	-87.7313		-1.58851	1.79158		-1.59262	-0.41178
		-1.59049	-87.7324		-1.58793	1.7887		-1.59205	-0.411833
		-1.58991	-87.7334		-1.58735	1.78585		-1.59147	-0.412246
		-1.58933	-87.7344		-1.58677	1.78396		-1.5909	-0.412814
		-1.58876	-87.7353		-1.58619	1.7827		-1.59033	-0.413833
		-1.58818	-87.7361		-1.58561	1.78151		-1.58975	-0.41545
		-1.58761	-87.737		-1.58503	1.78032		-1.58918	-0.417344
		-1.58703	-87.7378		-1.58445	1.77913		-1.58861	-0.419423
		-1.58645	-87.7387		-1.58387	1.77805		-1.58803	-0.421603
		-1.58588	-87.7392		-1.58329	1.77708		-1.58746	-0.423159
		-1.5853	-87.7397		-1.58271	1.77655		-1.58688	-0.42407
		-1.58472	-87.7399		-1.58213	1.77615		-1.58631	-0.424753
		-1.58415	-87.7399		-1.58155	1.77588		-1.58574	-0.42528
		-1.58357	-87.7401		-1.58097	1.77611		-1.58516	-0.425738
		-1.58299	-87.7412		-1.58039	1.77644		-1.58459	-0.426759
		-1.58242	-87.7424		-1.57981	1.77668		-1.58401	-0.428587
		-1.58184	-87.7441		-1.57923	1.7769		-1.58344	-0.430207
		-1.58126	-87.7459		-1.57865	1.77676		-1.58287	-0.431384
		-1.58069	-87.7475		-1.57807	1.77598		-1.58229	-0.432461
		-1.58011	-87.7487		-1.57749	1.77456		-1.58172	-0.43359
		-1.57953	-87.7498		-1.57691	1.77265		-1.58115	-0.434859
		-1.57896	-87.7505		-1.57633	1.77064		-1.58057	-0.436186
		-1.57838	-87.7512		-1.57575	1.76866		-1.58	-0.437834
		-1.5778	-87.7516		-1.57517	1.76673		-1.57942	-0.439571
		-1.57723	-87.7519		-1.57459	1.76485		-1.57885	-0.441207
		-1.57665	-87.7522		-1.57401	1.76298		-1.57828	-0.442559
		-1.57608	-87.7525		-1.57343	1.7611		-1.5777	-0.443824
		-1.5755	-87.753		-1.57285	1.7588		-1.57713	-0.445117
		-1.57492	-87.7529		-1.57228	1.75623		-1.57655	-0.446429
		-1.57435	-87.7526		-1.5717	1.7544		-1.57598	-0.447588
		-1.57377	-87.7524		-1.57112	1.75307		-1.57541	-0.448597
		-1.57319	-87.7523		-1.57054	1.75182		-1.57483	-0.44951
		-1.57262	-87.7523		-1.56996	1.75081		-1.57426	-0.449827
		-1.57204	-87.7527		-1.56938	1.74999		-1.57369	-0.44979
		-1.57146	-87.7532		-1.5688	1.7492		-1.57311	-0.450059
		-1.57089	-87.7538		-1.56822	1.74836		-1.57254	-0.450625
		-1.57031	-87.7543		-1.56764	1.74749		-1.57197	-0.451158
		-1.56973	-87.7547		-1.56706	1.7466		-1.57139	-0.451536
		-1.56916	-87.7551		-1.56648	1.74567		-1.57082	-0.451841
		-1.56858	-87.7554		-1.5659	1.7447		-1.57024	-0.451757
		-1.56801	-87.7553		-1.56532	1.74366		-1.56967	-0.45124
		-1.56743	-87.7547		-1.56474	1.74261		-1.5691	-0.451138
		-1.56685	-87.7538		-1.56416	1.74157		-1.56852	-0.45166
		-1.56628	-87.7527		-1.56358	1.74051		-1.56795	-0.452252
		-1.5657	-87.7516		-1.563	1.73918		-1.56737	-0.452949
		-1.56512	-87.7509		-1.56242	1.73743		-1.5668	-0.453796
		-1.56455	-87.7507		-1.56184	1.73568		-1.56623	-0.454109
		-1.56397	-87.7505		-1.56126	1.73397		-1.56565	-0.453316
		-1.56339	-87.7502		-1.56068	1.73289		-1.56508	-0.452544
		-1.56282	-87.7498		-1.5601	1.73364		-1.56451	-0.451838
		-1.56224	-87.7495		-1.55952	1.73509		-1.56393	-0.451306
		-1.56166	-87.7492		-1.55894	1.73651		-1.56336	-0.451343
		-1.56109	-87.7489		-1.55836	1.73775		-1.56278	-0.4523
		-1.56051	-87.7487		-1.55778	1.73844		-1.56221	-0.453306
		-1.55993	-87.7485		-1.5572	1.73799		-1.56164	-0.454705
		-1.55936	-87.7481		-1.55662	1.73728		-1.56106	-0.456226
		-1.55878	-87.7475		-1.55604	1.7366		-1.56049	-0.457147
		-1.5582	-87.7469		-1.55547	1.73622		-1.55991	-0.457461
		-1.55763	-87.7463		-1.55489	1.73615		-1.55934	-0.457773
		-1.55705	-87.7457		-1.55431	1.73596		-1.55877	-0.457703
		-1.55647	-87.7452		-1.55373	1.73573		-1.55819	-0.457449
		-1.5559	-87.745		-1.55315	1.7354		-1.55762	-0.458169
		-1.55532	-87.745		-1.55257	1.73426		-1.55705	-0.45925
		-1.55475	-87.7451		-1.55199	1.73242		-1.55647	-0.460385
		-1.55417	-87.7453		-1.55141	1.73006		-1.5559	-0.461512
		-1.55359	-87.7455		-1.55083	1.72769		-1.55533	-0.462616
		-1.55302	-87.7454		-1.55025	1.72533		-1.55475	-0.46268
		-1.55244	-87.7448		-1.54967	1.72348		-1.55418	-0.462406
		-1.55186	-87.7441		-1.54909	1.7223		-1.5536	-0.462133
		-1.55129	-87.7433		-1.54851	1.72178		-1.55303	-0.462073
		-1.55071	-87.7427		-1.54793	1.72125		-1.55246	-0.462112
		-1.55013	-87.7424		-1.54735	1.72071		-1.55188	-0.461971
		-1.54956	-87.7426		-1.54677	1.71965		-1.55131	-0.461747
		-1.54898	-87.7429		-1.54619	1.71853		-1.55073	-0.461521
		-1.5484	-87.7432		-1.54561	1.71736		-1.55016	-0.461125
		-1.54783	-87.7434		-1.54503	1.71619		-1.54959	-0.460619
		-1.54725	-87.7435		-1.54445	1.71499		-1.54901	-0.460334
		-1.54667	-87.7435		-1.54387	1.71367		-1.54844	-0.460173
		-1.5461	-87.7435		-1.54329	1.71295		-1.54787	-0.460011
		-1.54552	-87.7434		-1.54271	1.71229		-1.54729	-0.459751
		-1.54494	-87.7438		-1.54213	1.71165		-1.54672	-0.459521
		-1.54437	-87.7445		-1.54155	1.71119		-1.54615	-0.459405
		-1.54379	-87.745		-1.54097	1.71131		-1.54557	-0.459329
		-1.54322	-87.7455		-1.54039	1.71114		-1.545	-0.459253
		-1.54264	-87.7459		-1.53981	1.71089		-1.54442	-0.459093
		-1.54206	-87.7459		-1.53923	1.71061		-1.54385	-0.458539
		-1.54148	-87.7455		-1.53866	1.71006		-1.54328	-0.457663
		-1.54091	-87.7451		-1.53808	1.70928		-1.5427	-0.456726
		-1.54033	-87.7448		-1.5375	1.70852		-1.54213	-0.455792
		-1.53976	-87.7444		-1.53692	1.70777		-1.54155	-0.454888
		-1.53918	-87.7442		-1.53634	1.70708		-1.54098	-0.454391
		-1.5386	-87.7444		-1.53576	1.70676		-1.54041	-0.454341
		-1.53803	-87.7451		-1.53518	1.70653		-1.53983	-0.454337
		-1.53745	-87.7461		-1.5346	1.70627		-1.53926	-0.454336
		-1.53687	-87.7471		-1.53402	1.70601		-1.53869	-0.454339
		-1.5363	-87.7481		-1.53344	1.70571		-1.53811	-0.454257
		-1.53572	-87.749		-1.53286	1.7052		-1.53754	-0.454027
		-1.53514	-87.7492		-1.53228	1.7046		-1.53696	-0.453796
		-1.53457	-87.7494		-1.5317	1.70383		-1.53639	-0.453547
		-1.53399	-87.7495		-1.53112	1.70309		-1.53582	-0.453063
		-1.53341	-87.7497		-1.53054	1.70278		-1.53524	-0.452019
		-1.53284	-87.7497		-1.52996	1.70362		-1.53467	-0.450894
		-1.53226	-87.7498		-1.52938	1.70464		-1.53409	-0.449765
		-1.53168	-87.75		-1.5288	1.70593		-1.53352	-0.448666
		-1.53111	-87.7501		-1.52822	1.70721		-1.53295	-0.447775
		-1.53053	-87.7506		-1.52764	1.70838		-1.53237	-0.446949
		-1.52995	-87.7514		-1.52706	1.70941		-1.5318	-0.445964
		-1.52938	-87.7525		-1.52648	1.71014		-1.53123	-0.44498
		-1.5288	-87.7535		-1.5259	1.71055		-1.53065	-0.443991
		-1.52822	-87.7546		-1.52532	1.7107		-1.53008	-0.442285
		-1.52765	-87.7557		-1.52474	1.70978		-1.5295	-0.440637
		-1.52707	-87.7567		-1.52416	1.70863		-1.52893	-0.439241
		-1.5265	-87.7573		-1.52358	1.70826		-1.52836	-0.437927
		-1.52592	-87.758		-1.523	1.70834		-1.52778	-0.43665
		-1.52534	-87.7587		-1.52243	1.70861		-1.52721	-0.435873
		-1.52477	-87.7593		-1.52185	1.7097		-1.52664	-0.43548
		-1.52419	-87.7601		-1.52127	1.71078		-1.52606	-0.435089
		-1.52361	-87.7611		-1.52069	1.71143		-1.52549	-0.434703
		-1.52304	-87.7621		-1.52011	1.71197		-1.52491	-0.434339
		-1.52246	-87.7631		-1.51953	1.71289		-1.52434	-0.434096
		-1.52188	-87.7646		-1.51895	1.71444		-1.52377	-0.433996
		-1.52131	-87.766		-1.51837	1.71606		-1.52319	-0.433647
		-1.52073	-87.7672		-1.51779	1.71811		-1.52262	-0.433191
		-1.52015	-87.7683		-1.51721	1.72004		-1.52205	-0.432749
		-1.51958	-87.7695		-1.51663	1.72119		-1.52147	-0.432477
		-1.519	-87.7711		-1.51605	1.72196		-1.5209	-0.432472
		-1.51842	-87.7728		-1.51547	1.72274		-1.52032	-0.432711
		-1.51785	-87.7745		-1.51489	1.72371		-1.51975	-0.433115
		-1.51727	-87.7762		-1.51431	1.72477		-1.51918	-0.433531
		-1.51669	-87.7776		-1.51373	1.72621		-1.5186	-0.433758
		-1.51612	-87.7782		-1.51315	1.7278		-1.51803	-0.43383
		-1.51554	-87.7781		-1.51257	1.7293		-1.51745	-0.433983
		-1.51497	-87.7778		-1.51199	1.73036		-1.51688	-0.434246
		-1.51439	-87.7775		-1.51141	1.73117		-1.51631	-0.434538
		-1.51381	-87.7773		-1.51083	1.73233		-1.51573	-0.434896
		-1.51324	-87.7771		-1.51025	1.73378		-1.51516	-0.43538
		-1.51266	-87.7779		-1.50967	1.73537		-1.51459	-0.436003
		-1.51208	-87.7786		-1.50909	1.73721		-1.51401	-0.436721
		-1.51151	-87.7794		-1.50851	1.73914		-1.51344	-0.437463
		-1.51093	-87.7799		-1.50793	1.74086		-1.51286	-0.438069
		-1.51035	-87.7803		-1.50735	1.74233		-1.51229	-0.43837
		-1.50978	-87.7804		-1.50677	1.74365		-1.51172	-0.43847
		-1.5092	-87.7805		-1.50619	1.74468		-1.51114	-0.438543
		-1.50862	-87.7806		-1.50562	1.7456		-1.51057	-0.438616
		-1.50805	-87.7805		-1.50504	1.74626		-1.51	-0.438907
		-1.50747	-87.7801		-1.50446	1.7466		-1.50942	-0.439507
		-1.50689	-87.7797		-1.50388	1.74701		-1.50885	-0.440182
		-1.50632	-87.7793		-1.5033	1.7476		-1.50828	-0.440844
		-1.50574	-87.7789		-1.50272	1.74822		-1.5077	-0.441507
		-1.50517	-87.7786		-1.50214	1.74881		-1.50713	-0.442023
		-1.50459	-87.7784		-1.50156	1.74931		-1.50655	-0.442394
		-1.50401	-87.7783		-1.50098	1.74926		-1.50598	-0.443094
		-1.50344	-87.7782		-1.5004	1.74823		-1.50541	-0.44418
		-1.50286	-87.7782		-1.49982	1.7471		-1.50483	-0.445342
		-1.50228	-87.7782		-1.49924	1.74569		-1.50426	-0.446806
		-1.50171	-87.7786		-1.49866	1.74415		-1.50368	-0.448469
		-1.50113	-87.779		-1.49808	1.74273		-1.50311	-0.449809
		-1.50055	-87.7792		-1.4975	1.74137		-1.50254	-0.450825
		-1.49998	-87.7794		-1.49692	1.74019		-1.50196	-0.451597
		-1.4994	-87.7795		-1.49634	1.73939		-1.50139	-0.451704
		-1.49882	-87.7788		-1.49576	1.7392		-1.50082	-0.451643
		-1.49825	-87.7781		-1.49518	1.73996		-1.50024	-0.452198
		-1.49767	-87.7773		-1.4946	1.74103		-1.49967	-0.452993
		-1.49709	-87.7765		-1.49402	1.74195		-1.49909	-0.453814
		-1.49652	-87.7758		-1.49344	1.7427		-1.49852	-0.454708
		-1.49594	-87.7757		-1.49286	1.74302		-1.49795	-0.45547
		-1.49536	-87.7757		-1.49228	1.74273		-1.49737	-0.455346
		-1.49479	-87.7758		-1.4917	1.74246		-1.4968	-0.455223
		-1.49421	-87.7758		-1.49112	1.7425		-1.49622	-0.455133
		-1.49364	-87.7756		-1.49055	1.74266		-1.49565	-0.455116
		-1.49306	-87.7751		-1.48996	1.74232		-1.49508	-0.455029
		-1.49248	-87.774		-1.48938	1.74156		-1.4945	-0.45466
		-1.49191	-87.7727		-1.48881	1.74074		-1.49393	-0.45429
		-1.49133	-87.7714		-1.48823	1.73968		-1.49336	-0.453832
		-1.49075	-87.7706		-1.48765	1.73879		-1.49278	-0.453279
		-1.49018	-87.7705		-1.48707	1.73852		-1.49221	-0.452549
		-1.4896	-87.7704		-1.48649	1.73846		-1.49164	-0.45156
		-1.48902	-87.7701		-1.48591	1.73838		-1.49106	-0.450533
		-1.48845	-87.7697		-1.48533	1.73828		-1.49049	-0.44936
		-1.48787	-87.7685		-1.48475	1.73794		-1.48991	-0.448086
		-1.48729	-87.7666		-1.48417	1.7373		-1.48934	-0.446978
		-1.48672	-87.7652		-1.48359	1.73665		-1.48877	-0.446036
		-1.48614	-87.7642		-1.48301	1.73608		-1.48819	-0.445119
		-1.48556	-87.7633		-1.48243	1.73561		-1.48762	-0.444545
		-1.48499	-87.7633		-1.48185	1.73489		-1.48704	-0.444212
		-1.48441	-87.7642		-1.48127	1.73378		-1.48647	-0.443854
		-1.48383	-87.7651		-1.48069	1.73269		-1.4859	-0.443363
		-1.48326	-87.7659		-1.48011	1.73161		-1.48532	-0.442833
		-1.48268	-87.7667		-1.47953	1.73064		-1.48475	-0.441808
		-1.48211	-87.767		-1.47895	1.72993		-1.48418	-0.440549
		-1.48153	-87.767		-1.47837	1.72945		-1.4836	-0.439448
		-1.48095	-87.7673		-1.47779	1.72897		-1.48303	-0.438659
		-1.48037	-87.7676		-1.47721	1.72825		-1.48245	-0.438296
		-1.4798	-87.7679		-1.47663	1.72729		-1.48188	-0.439223
		-1.47922	-87.7684		-1.47605	1.72665		-1.48131	-0.441009
		-1.47865	-87.7692		-1.47547	1.72627		-1.48073	-0.442583
		-1.47807	-87.7702		-1.47489	1.72595		-1.48016	-0.443858
		-1.47749	-87.7713		-1.47431	1.72589		-1.47958	-0.444877
		-1.47692	-87.7723		-1.47374	1.72608		-1.47901	-0.445355
		-1.47634	-87.7731		-1.47315	1.72631		-1.47844	-0.445358
		-1.47576	-87.7737		-1.47257	1.72657		-1.47786	-0.445477
		-1.47519	-87.7742		-1.472	1.72666		-1.47729	-0.445798
		-1.47461	-87.7746		-1.47142	1.72594		-1.47672	-0.446063
		-1.47403	-87.775		-1.47084	1.72455		-1.47614	-0.446083
		-1.47346	-87.7754		-1.47026	1.72344		-1.47557	-0.44576
		-1.47288	-87.7755		-1.46968	1.72245		-1.475	-0.445261
		-1.4723	-87.7752		-1.4691	1.7219		-1.47442	-0.444429
		-1.47173	-87.7747		-1.46852	1.7224		-1.47385	-0.443577
		-1.47115	-87.7742		-1.46794	1.72335		-1.47327	-0.442786
		-1.47057	-87.7739		-1.46736	1.72395		-1.4727	-0.442229
		-1.47	-87.774		-1.46678	1.72442		-1.47213	-0.44229
		-1.46942	-87.7747		-1.4662	1.72452		-1.47155	-0.44291
		-1.46884	-87.7755		-1.46562	1.72348		-1.47098	-0.443684
		-1.46827	-87.7763		-1.46504	1.72167		-1.4704	-0.444318
		-1.46769	-87.777		-1.46446	1.72004		-1.46983	-0.444732
		-1.46711	-87.7774		-1.46388	1.71843		-1.46926	-0.444999
		-1.46654	-87.7773		-1.4633	1.71719		-1.46868	-0.445225
		-1.46596	-87.7772		-1.46272	1.71677		-1.46811	-0.445451
		-1.46539	-87.7771		-1.46214	1.7169		-1.46754	-0.446079
		-1.46481	-87.7767		-1.46156	1.71663		-1.46696	-0.447167
		-1.46423	-87.7767		-1.46098	1.71635		-1.46639	-0.448332
		-1.46366	-87.777		-1.4604	1.71606		-1.46581	-0.449466
		-1.46308	-87.7773		-1.45982	1.71469		-1.46524	-0.450602
		-1.4625	-87.7777		-1.45924	1.71326		-1.46467	-0.451683
		-1.46193	-87.7781		-1.45866	1.71214		-1.46409	-0.452737
		-1.46135	-87.7777		-1.45808	1.71105		-1.46352	-0.45388
		-1.46077	-87.7769		-1.4575	1.70996		-1.46294	-0.455078
		-1.4602	-87.7761		-1.45693	1.70966		-1.46237	-0.456268
		-1.45962	-87.775		-1.45635	1.70946		-1.4618	-0.457413
		-1.45904	-87.774		-1.45576	1.70928		-1.46122	-0.458498
		-1.45847	-87.7744		-1.45519	1.7091		-1.46065	-0.459711
		-1.45789	-87.7749		-1.45461	1.70885		-1.46008	-0.461003
		-1.45731	-87.7754		-1.45403	1.70829		-1.4595	-0.462341
		-1.45674	-87.7757		-1.45345	1.70757		-1.45893	-0.463992
		-1.45616	-87.7757		-1.45287	1.70678		-1.45836	-0.466194
		-1.45558	-87.774		-1.45229	1.70601		-1.45778	-0.467998
		-1.45501	-87.7723		-1.45171	1.70551		-1.45721	-0.469664
		-1.45443	-87.7706		-1.45113	1.70548		-1.45663	-0.471302
		-1.45386	-87.7689		-1.45055	1.70543		-1.45606	-0.472825
		-1.45328	-87.7672		-1.44997	1.70535		-1.45549	-0.473978
		-1.4527	-87.7663		-1.44939	1.70527		-1.45491	-0.475811
		-1.45213	-87.7655		-1.44881	1.70458		-1.45434	-0.477644
		-1.45155	-87.7646		-1.44823	1.70365		-1.45376	-0.479481
		-1.45097	-87.764		-1.44765	1.70314		-1.45319	-0.48135
		-1.4504	-87.7633		-1.44707	1.70271		-1.45262	-0.482808
		-1.44982	-87.7625		-1.44649	1.70228		-1.45204	-0.482439
		-1.44924	-87.7615		-1.44591	1.70184		-1.45147	-0.48189
		-1.44867	-87.7608		-1.44533	1.70131		-1.4509	-0.481344
		-1.44809	-87.7607		-1.44475	1.70041		-1.45032	-0.480827
		-1.44751	-87.7613		-1.44417	1.69943		-1.44975	-0.480643
		-1.44694	-87.762		-1.44359	1.69851		-1.44917	-0.481205
		-1.44636	-87.763		-1.44301	1.69787		-1.4486	-0.481925
		-1.44578	-87.7638		-1.44243	1.69758		-1.44803	-0.48264
		-1.44521	-87.764		-1.44185	1.69845		-1.44745	-0.483015
		-1.44463	-87.7636		-1.44127	1.69966		-1.44688	-0.48309
		-1.44406	-87.7632		-1.44069	1.70109		-1.44631	-0.483422
		-1.44348	-87.7629		-1.44012	1.70279		-1.44573	-0.483866
		-1.4429	-87.7628		-1.43954	1.70377		-1.44516	-0.484312
		-1.44233	-87.7635		-1.43895	1.70368		-1.44458	-0.484852
		-1.44175	-87.7646		-1.43838	1.70331		-1.44401	-0.485375
		-1.44117	-87.7655		-1.4378	1.70284		-1.44344	-0.485641
		-1.4406	-87.7663		-1.43722	1.7022		-1.44286	-0.485808
		-1.44002	-87.7668		-1.43664	1.70226		-1.44229	-0.485974
		-1.43944	-87.7666		-1.43606	1.70366		-1.44172	-0.486148
		-1.43887	-87.7659		-1.43548	1.70544		-1.44114	-0.486469
		-1.43829	-87.7654		-1.4349	1.70688		-1.44057	-0.487012
		-1.43771	-87.7648		-1.43432	1.70816		-1.43999	-0.487636
		-1.43714	-87.7645		-1.43374	1.70865		-1.43942	-0.488452
		-1.43656	-87.7654		-1.43316	1.70811		-1.43885	-0.489671
		-1.43598	-87.7664		-1.43258	1.70758		-1.43827	-0.490707
		-1.43541	-87.7676		-1.432	1.70806		-1.4377	-0.491258
		-1.43483	-87.7689		-1.43142	1.70878		-1.43712	-0.491664
		-1.43425	-87.7697		-1.43084	1.71045		-1.43655	-0.49189
		-1.43368	-87.7692		-1.43026	1.71244		-1.43598	-0.491811
		-1.4331	-87.7687		-1.42968	1.7144		-1.4354	-0.491649
		-1.43253	-87.7679		-1.4291	1.71629		-1.43483	-0.491551
		-1.43195	-87.7671		-1.42852	1.71817		-1.43426	-0.49146
		-1.43137	-87.7676		-1.42794	1.71929		-1.43368	-0.491521
		-1.4308	-87.7689		-1.42736	1.72028		-1.43311	-0.49188
		-1.43022	-87.7704		-1.42678	1.7205		-1.43253	-0.4924
		-1.42964	-87.7722		-1.4262	1.72043		-1.43196	-0.493024
		-1.42907	-87.774		-1.42562	1.7204		-1.43139	-0.493661
		-1.42849	-87.7749		-1.42504	1.72068		-1.43081	-0.493959
		-1.42791	-87.7755		-1.42446	1.72098		-1.43024	-0.493348
		-1.42734	-87.7762		-1.42388	1.72122		-1.42967	-0.49229
		-1.42676	-87.7771		-1.42331	1.72146		-1.42909	-0.490651
		-1.42618	-87.778		-1.42273	1.7214		-1.42852	-0.489028
		-1.42561	-87.779		-1.42214	1.72087		-1.42794	-0.487627
		-1.42503	-87.78		-1.42157	1.72049		-1.42737	-0.486719
		-1.42445	-87.781		-1.42099	1.72031		-1.4268	-0.485969
		-1.42388	-87.782		-1.42041	1.72014		-1.42622	-0.485597
		-1.4233	-87.783		-1.41983	1.72063		-1.42565	-0.485215
		-1.42272	-87.7848		-1.41925	1.72133		-1.42508	-0.484741
		-1.42215	-87.7867		-1.41867	1.72208		-1.4245	-0.484144
		-1.42157	-87.7885		-1.41809	1.72284		-1.42393	-0.483514
		-1.421	-87.7903		-1.41751	1.7236		-1.42335	-0.482862
		-1.42042	-87.7921		-1.41693	1.72437		-1.42278	-0.482217
		-1.41984	-87.793		-1.41635	1.72515		-1.42221	-0.481546
		-1.41926	-87.7932		-1.41577	1.72605		-1.42163	-0.480868
		-1.41869	-87.7925		-1.41519	1.72698		-1.42106	-0.480187
		-1.41811	-87.7915		-1.41461	1.72786		-1.42048	-0.479465
		-1.41753	-87.7905		-1.41403	1.72842		-1.41991	-0.478694
		-1.41696	-87.7896		-1.41345	1.72891		-1.41934	-0.477894
		-1.41638	-87.789		-1.41287	1.72907		-1.41876	-0.477091
		-1.41581	-87.7893		-1.41229	1.72918		-1.41819	-0.476441
		-1.41523	-87.7898		-1.41171	1.72905		-1.41762	-0.476197
		-1.41465	-87.7903		-1.41113	1.72865		-1.41704	-0.476256
		-1.41408	-87.791		-1.41055	1.7282		-1.41647	-0.47634
		-1.4135	-87.7911		-1.40997	1.7278		-1.41589	-0.476572
		-1.41292	-87.7905		-1.40939	1.72743		-1.41532	-0.476986
		-1.41235	-87.7897		-1.40881	1.72713		-1.41475	-0.477275
		-1.41177	-87.7889		-1.40823	1.72695		-1.41417	-0.477511
		-1.41119	-87.7881		-1.40765	1.72687		-1.4136	-0.477746
		-1.41062	-87.788		-1.40707	1.7269		-1.41303	-0.478682
		-1.41004	-87.7885		-1.4065	1.72697		-1.41245	-0.480128
		-1.40946	-87.7892		-1.40592	1.72716		-1.41188	-0.481647
		-1.40889	-87.7893		-1.40534	1.72766		-1.4113	-0.483168
		-1.40831	-87.7892		-1.40476	1.72804		-1.41073	-0.484689
		-1.40773	-87.7881		-1.40418	1.72772		-1.41016	-0.485243
		-1.40716	-87.7865		-1.4036	1.72709		-1.40958	-0.484526
		-1.40658	-87.7848		-1.40302	1.72604		-1.40901	-0.483067
		-1.406	-87.7832		-1.40244	1.72403		-1.40844	-0.481412
		-1.40543	-87.7818		-1.40186	1.72201		-1.40786	-0.479757
		-1.40485	-87.7814		-1.40128	1.71988		-1.40729	-0.479287
		-1.40428	-87.7817		-1.4007	1.71767		-1.40671	-0.480001
		-1.4037	-87.7819		-1.40012	1.71554		-1.40614	-0.481023
		-1.40312	-87.7823		-1.39954	1.71347		-1.40557	-0.482163
		-1.40255	-87.782		-1.39896	1.71141		-1.40499	-0.483289
		-1.40197	-87.7807		-1.39838	1.71045		-1.40442	-0.484253
		-1.40139	-87.779		-1.3978	1.71028		-1.40385	-0.484871
		-1.40082	-87.7772		-1.39722	1.71095		-1.40327	-0.485204
		-1.40024	-87.7755		-1.39664	1.71188		-1.4027	-0.485447
		-1.39966	-87.7741		-1.39606	1.71284		-1.40212	-0.48556
		-1.39909	-87.7733		-1.39548	1.71242		-1.40155	-0.48501
		-1.39851	-87.7728		-1.3949	1.71165		-1.40098	-0.484394
		-1.39793	-87.7723		-1.39432	1.71092		-1.4004	-0.484477
		-1.39736	-87.7719		-1.39374	1.7102		-1.39983	-0.484633
		-1.39678	-87.7715		-1.39316	1.70943		-1.39925	-0.484839
		-1.3962	-87.7712		-1.39258	1.70849		-1.39868	-0.485252
		-1.39563	-87.7708		-1.392	1.70735		-1.39811	-0.485641
		-1.39505	-87.7704		-1.39142	1.706		-1.39753	-0.485674
		-1.39447	-87.7698		-1.39084	1.70463		-1.39696	-0.485706
		-1.3939	-87.7689		-1.39027	1.70366		-1.39639	-0.485698
		-1.39332	-87.7673		-1.38969	1.70332		-1.39581	-0.485576
		-1.39274	-87.7655		-1.38911	1.70298		-1.39524	-0.485422
		-1.39217	-87.7637		-1.38853	1.70263		-1.39467	-0.485365
		-1.39159	-87.7619		-1.38795	1.70228		-1.39409	-0.485307
		-1.39102	-87.7609		-1.38737	1.70199		-1.39352	-0.485283
		-1.39044	-87.7611		-1.38679	1.70172		-1.39294	-0.485417
		-1.38986	-87.7617		-1.38621	1.7013		-1.39237	-0.485653
		-1.38929	-87.7623		-1.38563	1.70087		-1.3918	-0.48594
		-1.38871	-87.7629		-1.38505	1.7004		-1.39122	-0.486233
		-1.38813	-87.7632		-1.38447	1.6996		-1.39065	-0.486559
		-1.38756	-87.7633		-1.38389	1.69884		-1.39007	-0.487355
		-1.38698	-87.7633		-1.38331	1.69845		-1.3895	-0.488384
		-1.3864	-87.7633		-1.38273	1.69806		-1.38893	-0.489378
		-1.38583	-87.7633		-1.38215	1.69764		-1.38835	-0.490375
		-1.38525	-87.763		-1.38157	1.69685		-1.38778	-0.491374
		-1.38467	-87.7624		-1.38099	1.69603		-1.38721	-0.491937
		-1.3841	-87.7618		-1.38041	1.6952		-1.38663	-0.492243
		-1.38352	-87.7611		-1.37983	1.69435		-1.38606	-0.492324
		-1.38295	-87.7606		-1.37925	1.69356		-1.38548	-0.492396
		-1.38237	-87.761		-1.37867	1.69334		-1.38491	-0.492469
		-1.38179	-87.7618		-1.37809	1.69306		-1.38434	-0.492628
		-1.38122	-87.7627		-1.37751	1.6927		-1.38376	-0.492087
		-1.38064	-87.7636		-1.37693	1.69232		-1.38319	-0.490994
		-1.38006	-87.7642		-1.37635	1.69176		-1.38261	-0.489833
		-1.37949	-87.7643		-1.37577	1.69075		-1.38204	-0.488661
		-1.37891	-87.7645		-1.37519	1.69043		-1.38147	-0.487381
		-1.37833	-87.7648		-1.37461	1.69052		-1.38089	-0.487301
		-1.37776	-87.7651		-1.37403	1.69064		-1.38032	-0.488253
		-1.37718	-87.7655		-1.37346	1.69098		-1.37975	-0.489378
		-1.3766	-87.7661		-1.37288	1.69148		-1.37917	-0.490561
		-1.37603	-87.7667		-1.3723	1.69209		-1.3786	-0.49182
		-1.37545	-87.7673		-1.37172	1.6928		-1.37803	-0.491478
		-1.37487	-87.768		-1.37114	1.69351		-1.37745	-0.490586
		-1.3743	-87.7686		-1.37056	1.69417		-1.37688	-0.489691
		-1.37372	-87.7692		-1.36998	1.69482		-1.3763	-0.488767
		-1.37314	-87.7697		-1.3694	1.69437		-1.37573	-0.487768
		-1.37257	-87.7701		-1.36882	1.69309		-1.37516	-0.486929
		-1.37199	-87.7706		-1.36824	1.69184		-1.37458	-0.486205
		-1.37142	-87.7709		-1.36766	1.69082		-1.37401	-0.48548
		-1.37084	-87.7707		-1.36708	1.68983		-1.37343	-0.485074
		-1.37026	-87.7702		-1.3665	1.69027		-1.37286	-0.485385
		-1.36969	-87.7698		-1.36592	1.69102		-1.37229	-0.486646
		-1.36911	-87.7694		-1.36534	1.69175		-1.37171	-0.488465
		-1.36853	-87.7691		-1.36476	1.69218		-1.37114	-0.490288
		-1.36796	-87.7695		-1.36418	1.69261		-1.37057	-0.49217
		-1.36738	-87.7703		-1.3636	1.69322		-1.36999	-0.494117
		-1.3668	-87.7711		-1.36302	1.69384		-1.36942	-0.495852
		-1.36623	-87.7719		-1.36244	1.69443		-1.36884	-0.497248
		-1.36565	-87.7727		-1.36186	1.69497		-1.36827	-0.498569
		-1.36507	-87.7732		-1.36128	1.69516		-1.3677	-0.49983
		-1.3645	-87.7739		-1.3607	1.69477		-1.36712	-0.501157
		-1.36392	-87.7746		-1.36012	1.69426		-1.36655	-0.502706
		-1.36334	-87.7753		-1.35954	1.69373		-1.36597	-0.504497
		-1.36277	-87.7761		-1.35896	1.69317		-1.3654	-0.506345
		-1.36219	-87.7766		-1.35838	1.69257		-1.36483	-0.508189
		-1.36161	-87.7758		-1.3578	1.69194		-1.36425	-0.509896
		-1.36104	-87.775		-1.35722	1.69131		-1.36368	-0.511415
		-1.36046	-87.7742		-1.35665	1.69071		-1.36311	-0.512821
		-1.35989	-87.7733		-1.35607	1.69016		-1.36253	-0.514203
		-1.35931	-87.7723		-1.35549	1.68979		-1.36196	-0.515521
		-1.35873	-87.7717		-1.35491	1.68955		-1.36139	-0.516231
		-1.35816	-87.7712		-1.35433	1.68925		-1.36081	-0.516318
		-1.35758	-87.7706		-1.35375	1.68871		-1.36024	-0.516086
		-1.357	-87.7701		-1.35317	1.68786		-1.35966	-0.515772
		-1.35642	-87.7697		-1.35259	1.68715		-1.35909	-0.515508
		-1.35585	-87.7698		-1.35201	1.68671		-1.35852	-0.515703
		-1.35527	-87.7698		-1.35143	1.6863		-1.35794	-0.516463
		-1.3547	-87.7699		-1.35085	1.68609		-1.35737	-0.51748
		-1.35412	-87.7696		-1.35027	1.68614		-1.35679	-0.518546
		-1.35354	-87.7685		-1.34969	1.68597		-1.35622	-0.519266
		-1.35297	-87.7667		-1.34911	1.68537		-1.35565	-0.519114
		-1.35239	-87.7647		-1.34853	1.68472		-1.35507	-0.518332
		-1.35181	-87.7627		-1.34795	1.6839		-1.3545	-0.51749
		-1.35124	-87.7614		-1.34737	1.68308		-1.35393	-0.516641
		-1.35066	-87.7609		-1.34679	1.68255		-1.35335	-0.515758
		-1.35008	-87.761		-1.34621	1.68235		-1.35278	-0.514802
		-1.34951	-87.7613		-1.34563	1.68201		-1.3522	-0.513865
		-1.34893	-87.7615		-1.34505	1.68131		-1.35163	-0.513009
		-1.34835	-87.7613		-1.34447	1.68045		-1.35106	-0.512156
		-1.34778	-87.7607		-1.34389	1.67939		-1.35048	-0.511471
		-1.3472	-87.7599		-1.34331	1.67824		-1.34991	-0.511502
		-1.34662	-87.7591		-1.34273	1.67725		-1.34933	-0.511461
		-1.34605	-87.7583		-1.34215	1.67676		-1.34876	-0.511356
		-1.34547	-87.7579		-1.34157	1.67634		-1.34819	-0.51125
		-1.34489	-87.758		-1.34099	1.67596		-1.34761	-0.511111
		-1.34432	-87.7581		-1.34041	1.6756		-1.34704	-0.510436
		-1.34374	-87.7583		-1.33984	1.67548		-1.34647	-0.509747
		-1.34317	-87.7584		-1.33926	1.67598		-1.34589	-0.509174
		-1.34259	-87.7585		-1.33868	1.67635		-1.34532	-0.508606
		-1.34201	-87.7582		-1.3381	1.67652		-1.34475	-0.508029
		-1.34144	-87.7586		-1.33752	1.67667		-1.34417	-0.507941
		-1.34086	-87.7591		-1.33694	1.67671		-1.3436	-0.507342
		-1.34028	-87.7596		-1.33636	1.67665		-1.34302	-0.506148
		-1.33971	-87.7603		-1.33578	1.67665		-1.34245	-0.504918
		-1.33913	-87.7613		-1.3352	1.67694		-1.34188	-0.503722
		-1.33855	-87.7614		-1.33462	1.67725		-1.3413	-0.502724
		-1.33798	-87.761		-1.33404	1.67774		-1.34073	-0.50163
		-1.3374	-87.7606		-1.33346	1.67839		-1.34015	-0.500467
		-1.33682	-87.7595		-1.33288	1.6791		-1.33958	-0.499297
		-1.33625	-87.7579		-1.3323	1.67983		-1.33901	-0.498373
		-1.33567	-87.757		-1.33172	1.68058		-1.33843	-0.498071
		-1.33509	-87.756		-1.33114	1.68116		-1.33786	-0.49787
		-1.33452	-87.7551		-1.33056	1.68171		-1.33729	-0.497627
		-1.33394	-87.7546		-1.32998	1.68229		-1.33671	-0.497375
		-1.33336	-87.7545		-1.3294	1.6829		-1.33614	-0.496967
		-1.33279	-87.7545		-1.32882	1.68355		-1.33556	-0.496349
		-1.33221	-87.7546		-1.32824	1.68507		-1.33499	-0.495797
		-1.33163	-87.7547		-1.32766	1.6867		-1.33442	-0.495334
		-1.33106	-87.7548		-1.32708	1.68832		-1.33384	-0.494889
		-1.33048	-87.7549		-1.3265	1.68993		-1.33327	-0.494623
		-1.32991	-87.7552		-1.32592	1.69139		-1.3327	-0.494633
		-1.32933	-87.7555		-1.32534	1.69242		-1.33212	-0.495326
		-1.32875	-87.7558		-1.32476	1.69359		-1.33155	-0.496313
		-1.32818	-87.7557		-1.32418	1.6952		-1.33097	-0.497299
		-1.3276	-87.7553		-1.3236	1.69683		-1.3304	-0.498591
		-1.32702	-87.755		-1.32302	1.69877		-1.32983	-0.50006
		-1.32645	-87.7546		-1.32245	1.7011		-1.32925	-0.501076
		-1.32587	-87.7542		-1.32187	1.70329		-1.32868	-0.501801
		-1.32529	-87.7541		-1.32129	1.70512		-1.32811	-0.502526
		-1.32472	-87.7543		-1.32071	1.70682		-1.32753	-0.503751
		-1.32414	-87.7547		-1.32013	1.70767		-1.32696	-0.505767
		-1.32356	-87.7551		-1.31955	1.70777		-1.32638	-0.508703
		-1.32299	-87.7555		-1.31897	1.70804		-1.32581	-0.512156
		-1.32241	-87.7561		-1.31839	1.70841		-1.32524	-0.515569
		-1.32184	-87.7562		-1.31781	1.70887		-1.32466	-0.518684
		-1.32126	-87.756		-1.31723	1.71021		-1.32409	-0.521509
		-1.32068	-87.7558		-1.31665	1.71179		-1.32351	-0.524425
		-1.32011	-87.7562		-1.31607	1.71383		-1.32294	-0.527375
		-1.31953	-87.7573		-1.31549	1.71597		-1.32237	-0.530279
		-1.31895	-87.759		-1.31491	1.71812		-1.32179	-0.533126
		-1.31838	-87.7609		-1.31433	1.72026		-1.32122	-0.535605
		-1.3178	-87.7629		-1.31375	1.72236		-1.32065	-0.537439
		-1.31722	-87.7645		-1.31317	1.72383		-1.32007	-0.539271
		-1.31665	-87.7659		-1.31259	1.72523		-1.3195	-0.54112
		-1.31607	-87.7669		-1.31201	1.7263		-1.31892	-0.543032
		-1.31549	-87.7673		-1.31143	1.72671		-1.31835	-0.545109
		-1.31492	-87.7676		-1.31085	1.72698		-1.31778	-0.547661
		-1.31434	-87.7674		-1.31027	1.72648		-1.3172	-0.55027
		-1.31376	-87.7668		-1.30969	1.72597		-1.31663	-0.552881
		-1.31319	-87.7664		-1.30911	1.72528		-1.31606	-0.555493
		-1.31261	-87.7663		-1.30853	1.72448		-1.31548	-0.558087
		-1.31203	-87.7662		-1.30795	1.72378		-1.31491	-0.560053
		-1.31146	-87.7662		-1.30737	1.72321		-1.31433	-0.561923
		-1.31088	-87.7661		-1.30679	1.72263		-1.31376	-0.563821
		-1.31031	-87.7658		-1.30621	1.72198		-1.31319	-0.565796
		-1.30973	-87.7654		-1.30564	1.72129		-1.31261	-0.567834
		-1.30915	-87.7648		-1.30506	1.72042		-1.31204	-0.569762
		-1.30858	-87.7639		-1.30448	1.71937		-1.31147	-0.571559
		-1.308	-87.763		-1.3039	1.71833		-1.31089	-0.573358
		-1.30742	-87.7627		-1.30332	1.71763		-1.31032	-0.575015
		-1.30685	-87.7626		-1.30274	1.7171		-1.30974	-0.57622
		-1.30627	-87.7628		-1.30216	1.71671		-1.30917	-0.576844
		-1.30569	-87.7634		-1.30158	1.71636		-1.3086	-0.576944
		-1.30512	-87.7641		-1.301	1.71601		-1.30802	-0.577044
		-1.30454	-87.7643		-1.30042	1.71554		-1.30745	-0.577139
		-1.30396	-87.7644		-1.29984	1.71497		-1.30688	-0.577197
		-1.30339	-87.7645		-1.29926	1.71395		-1.3063	-0.577447
		-1.30281	-87.7648		-1.29868	1.71243		-1.30573	-0.577903
		-1.30223	-87.7651		-1.2981	1.71088		-1.30515	-0.578356
		-1.30166	-87.7654		-1.29752	1.70959		-1.30458	-0.578812
		-1.30108	-87.7657		-1.29694	1.70873		-1.30401	-0.57973
		-1.3005	-87.7659		-1.29636	1.70808		-1.30343	-0.580474
		-1.29993	-87.7659		-1.29578	1.70776		-1.30286	-0.581033
		-1.29935	-87.766		-1.2952	1.70743		-1.30228	-0.581566
		-1.29877	-87.7665		-1.29462	1.70701		-1.30171	-0.582104
		-1.2982	-87.7671		-1.29404	1.70641		-1.30114	-0.582651
		-1.29762	-87.7676		-1.29346	1.70552		-1.30056	-0.582846
		-1.29705	-87.768		-1.29288	1.70425		-1.29999	-0.582846
		-1.29647	-87.7684		-1.2923	1.70298		-1.29942	-0.582816
		-1.29589	-87.7685		-1.29172	1.70173		-1.29884	-0.582785
		-1.29531	-87.7687		-1.29114	1.70056		-1.29827	-0.582674
		-1.29474	-87.7688		-1.29056	1.70023		-1.2977	-0.581888
		-1.29416	-87.7688		-1.28998	1.70072		-1.29712	-0.580829
		-1.29359	-87.7687		-1.2894	1.70117		-1.29655	-0.579771
		-1.29301	-87.7685		-1.28883	1.70067		-1.29597	-0.578568
		-1.29243	-87.7684		-1.28825	1.69973		-1.2954	-0.577004
		-1.29186	-87.7687		-1.28767	1.69784		-1.29483	-0.575668
		-1.29128	-87.7692		-1.28709	1.69575		-1.29425	-0.57454
		-1.2907	-87.7688		-1.28651	1.69369		-1.29368	-0.573412
		-1.29013	-87.7681		-1.28593	1.69256		-1.2931	-0.572566
		-1.28955	-87.7674		-1.28535	1.69152		-1.29253	-0.572045
		-1.28897	-87.7666		-1.28477	1.6905		-1.29196	-0.57171
		-1.2884	-87.7657		-1.28419	1.68947		-1.29138	-0.571433
		-1.28782	-87.7651		-1.28361	1.68848		-1.29081	-0.571156
		-1.28724	-87.7647		-1.28303	1.68786		-1.29024	-0.570941
		-1.28667	-87.7644		-1.28245	1.68774		-1.28966	-0.570742
		-1.28609	-87.7639		-1.28187	1.68825		-1.28909	-0.570477
		-1.28551	-87.7633		-1.28129	1.68876		-1.28851	-0.57018
		-1.28494	-87.7631		-1.28071	1.68929		-1.28794	-0.569876
		-1.28436	-87.7634		-1.28013	1.68994		-1.28737	-0.569519
		-1.28378	-87.7636		-1.27955	1.69076		-1.28679	-0.569099
		-1.28321	-87.7637		-1.27897	1.6917		-1.28622	-0.568663
		-1.28263	-87.7634		-1.27839	1.6926		-1.28564	-0.568209
		-1.28206	-87.7632		-1.27781	1.69325		-1.28507	-0.567757
		-1.28148	-87.7629		-1.27723	1.69364		-1.2845	-0.567314
		-1.2809	-87.7625		-1.27665	1.69409		-1.28392	-0.56688
		-1.28033	-87.7624		-1.27607	1.69458		-1.28335	-0.566444
		-1.27975	-87.763		-1.27549	1.69504		-1.28278	-0.566009
		-1.27917	-87.7639		-1.27491	1.69541		-1.2822	-0.565608
		-1.2786	-87.7653		-1.27433	1.6957		-1.28163	-0.56539
		-1.27802	-87.7666		-1.27375	1.69568		-1.28106	-0.565346
		-1.27744	-87.7678		-1.27317	1.69554		-1.28048	-0.56571
		-1.27687	-87.7683		-1.27259	1.6954		-1.27991	-0.566329
		-1.27629	-87.7682		-1.27201	1.69518		-1.27933	-0.566911
		-1.27571	-87.7678		-1.27144	1.69495		-1.27876	-0.567181
		-1.27514	-87.7674		-1.27086	1.69489		-1.27819	-0.567376
		-1.27456	-87.7668		-1.27028	1.69488		-1.27761	-0.567623
		-1.27398	-87.7657		-1.2697	1.69487		-1.27704	-0.567878
		-1.27341	-87.7643		-1.26912	1.69496		-1.27646	-0.56812
		-1.27283	-87.7629		-1.26854	1.69498		-1.27589	-0.567802
		-1.27225	-87.7616		-1.26796	1.69438		-1.27532	-0.567236
		-1.27168	-87.7608		-1.26738	1.69378		-1.27474	-0.566156
		-1.2711	-87.7609		-1.2668	1.69307		-1.27417	-0.565071
		-1.27052	-87.7613		-1.26622	1.69146		-1.2736	-0.563986
		-1.26995	-87.7617		-1.26564	1.68989		-1.27302	-0.562851
		-1.26937	-87.7622		-1.26506	1.68849		-1.27245	-0.561705
		-1.2688	-87.7627		-1.26448	1.6871		-1.27187	-0.560547
		-1.26822	-87.7633		-1.2639	1.68593		-1.2713	-0.559384
		-1.26764	-87.764		-1.26332	1.6857		-1.27073	-0.558336
		-1.26707	-87.7647		-1.26274	1.68549		-1.27015	-0.557532
		-1.26649	-87.7655		-1.26216	1.68524		-1.26958	-0.556777
		-1.26591	-87.7659		-1.26158	1.685		-1.269	-0.556109
		-1.26534	-87.7662		-1.261	1.68467		-1.26843	-0.555465
		-1.26476	-87.7667		-1.26042	1.68404		-1.26786	-0.553773
		-1.26418	-87.7672		-1.25984	1.68434		-1.26728	-0.551018
		-1.26361	-87.7677		-1.25926	1.68509		-1.26671	-0.548111
		-1.26303	-87.7681		-1.25868	1.68585		-1.26614	-0.54558
		-1.26245	-87.7682		-1.2581	1.68677		-1.26556	-0.543231
		-1.26188	-87.7678		-1.25752	1.68794		-1.26499	-0.541649
		-1.2613	-87.7674		-1.25694	1.68821		-1.26442	-0.540634
		-1.26073	-87.767		-1.25636	1.68833		-1.26384	-0.53939
		-1.26015	-87.7669		-1.25578	1.68845		-1.26327	-0.537838
		-1.25957	-87.7674		-1.2552	1.68847		-1.26269	-0.536196
		-1.259	-87.7679		-1.25463	1.68825		-1.26212	-0.534701
		-1.25842	-87.7686		-1.25405	1.6877		-1.26155	-0.533399
		-1.25784	-87.7692		-1.25347	1.68698		-1.26097	-0.532137
		-1.25727	-87.7695		-1.25289	1.68624		-1.2604	-0.530816
		-1.25669	-87.7699		-1.25231	1.68575		-1.25982	-0.529427
		-1.25611	-87.7703		-1.25173	1.68565		-1.25925	-0.527947
		-1.25554	-87.7709		-1.25115	1.68553		-1.25868	-0.526504
		-1.25496	-87.7713		-1.25057	1.6854		-1.2581	-0.525067
		-1.25438	-87.7713		-1.24999	1.68527		-1.25753	-0.523719
		-1.25381	-87.7715		-1.24941	1.68487		-1.25696	-0.52238
		-1.25323	-87.7718		-1.24883	1.68438		-1.25638	-0.520864
		-1.25265	-87.7721		-1.24825	1.68402		-1.25581	-0.518925
		-1.25208	-87.7725		-1.24767	1.6838		-1.25523	-0.516884
		-1.2515	-87.7731		-1.24709	1.68356		-1.25466	-0.514841
		-1.25092	-87.7732		-1.24651	1.68335		-1.25409	-0.512792
		-1.25035	-87.7729		-1.24593	1.68322		-1.25351	-0.510916
		-1.24977	-87.7726		-1.24535	1.68318		-1.25294	-0.509369
		-1.2492	-87.7722		-1.24477	1.68318		-1.25236	-0.507746
		-1.24862	-87.7716		-1.24419	1.68318		-1.25179	-0.505992
		-1.24804	-87.7713		-1.24361	1.68342		-1.25122	-0.504199
		-1.24747	-87.7712		-1.24303	1.68422		-1.25064	-0.502907
		-1.24689	-87.7711		-1.24245	1.6852		-1.25007	-0.502008
		-1.24631	-87.7707		-1.24187	1.68619		-1.2495	-0.501428
		-1.24574	-87.7698		-1.24129	1.68718		-1.24892	-0.501016
		-1.24516	-87.7691		-1.24071	1.68816		-1.24835	-0.500615
		-1.24458	-87.7686		-1.24013	1.68906		-1.24778	-0.500056
		-1.24401	-87.7682		-1.23955	1.6899		-1.2472	-0.499403
		-1.24343	-87.7677		-1.23897	1.69074		-1.24663	-0.499075
		-1.24285	-87.7669		-1.23839	1.69157		-1.24605	-0.499121
		-1.24228	-87.7653		-1.23782	1.69229		-1.24548	-0.499143
		-1.2417	-87.7632		-1.23724	1.69319		-1.24491	-0.498733
		-1.24112	-87.7613		-1.23666	1.6947		-1.24433	-0.49798
		-1.24055	-87.7598		-1.23608	1.69618		-1.24376	-0.497251
		-1.23997	-87.7587		-1.2355	1.69763		-1.24318	-0.496569
		-1.23939	-87.7576		-1.23492	1.69882		-1.24261	-0.49593
		-1.23882	-87.7564		-1.23434	1.69935		-1.24204	-0.4954
		-1.23824	-87.755		-1.23376	1.6992		-1.24146	-0.494923
		-1.23766	-87.753		-1.23318	1.69906		-1.24089	-0.494299
		-1.23709	-87.7508		-1.2326	1.69897		-1.24032	-0.49346
		-1.23651	-87.7489		-1.23202	1.69915		-1.23974	-0.492599
		-1.23594	-87.747		-1.23144	1.69972		-1.23917	-0.491669
		-1.23536	-87.745		-1.23086	1.70054		-1.23859	-0.490883
		-1.23478	-87.744		-1.23028	1.70136		-1.23802	-0.491475
		-1.2342	-87.7438		-1.2297	1.70214		-1.23745	-0.492956
		-1.23363	-87.7437		-1.22912	1.70272		-1.23687	-0.494443
		-1.23305	-87.7436		-1.22854	1.70305		-1.2363	-0.496203
		-1.23248	-87.7435		-1.22796	1.70317		-1.23573	-0.497908
		-1.2319	-87.743		-1.22738	1.70328		-1.23515	-0.498294
		-1.23132	-87.7422		-1.2268	1.70337		-1.23458	-0.498679
		-1.23075	-87.7411		-1.22622	1.7032		-1.234	-0.499066
		-1.23017	-87.7395		-1.22564	1.70312		-1.23343	-0.499774
		-1.22959	-87.7379		-1.22506	1.70326		-1.23286	-0.500454
		-1.22902	-87.7372		-1.22448	1.70341		-1.23228	-0.500909
		-1.22844	-87.7367		-1.2239	1.70355		-1.23171	-0.501355
		-1.22786	-87.7365		-1.22332	1.70353		-1.23114	-0.5013
		-1.22729	-87.7365		-1.22274	1.70318		-1.23056	-0.500465
		-1.22671	-87.7363		-1.22216	1.7024		-1.22999	-0.4996
		-1.22613	-87.7358		-1.22158	1.70162		-1.22941	-0.498684
		-1.22556	-87.7353		-1.22101	1.70101		-1.22884	-0.497754
		-1.22498	-87.7352		-1.22043	1.7014		-1.22827	-0.498088
		-1.2244	-87.7353		-1.21985	1.70218		-1.22769	-0.499069
		-1.22383	-87.7353		-1.21927	1.70321		-1.22712	-0.500305
		-1.22325	-87.7352		-1.21869	1.70423		-1.22654	-0.501961
		-1.22267	-87.735		-1.21811	1.70484		-1.22597	-0.503681
		-1.2221	-87.7346		-1.21753	1.70473		-1.2254	-0.503909
		-1.22152	-87.7341		-1.21695	1.70456		-1.22482	-0.503823
		-1.22094	-87.7335		-1.21637	1.70438		-1.22425	-0.503554
		-1.22037	-87.7328		-1.21579	1.7042		-1.22368	-0.502975
		-1.21979	-87.7321		-1.21521	1.70409		-1.2231	-0.502465
		-1.21922	-87.7318		-1.21463	1.70388		-1.22253	-0.503411
		-1.21864	-87.7316		-1.21405	1.70304		-1.22195	-0.504922
		-1.21806	-87.7313		-1.21347	1.70205		-1.22138	-0.506001
		-1.21749	-87.7307		-1.21289	1.70113		-1.22081	-0.506666
		-1.21691	-87.7305		-1.21231	1.70051		-1.22023	-0.507093
		-1.21633	-87.7308		-1.21173	1.6999		-1.21966	-0.506301
		-1.21576	-87.7315		-1.21115	1.69932		-1.21909	-0.504724
		-1.21518	-87.7328		-1.21057	1.69875		-1.21851	-0.503284
		-1.2146	-87.7348		-1.20999	1.69813		-1.21794	-0.501958
		-1.21403	-87.7368		-1.20941	1.69738		-1.21736	-0.500633
		-1.21345	-87.739		-1.20883	1.69672		-1.21679	-0.500286
		-1.21287	-87.741		-1.20825	1.69633		-1.21622	-0.501194
		-1.2123	-87.7427		-1.20767	1.69586		-1.21564	-0.502535
		-1.21172	-87.7442		-1.20709	1.69494		-1.21507	-0.504259
		-1.21114	-87.7453		-1.20651	1.69349		-1.2145	-0.505964
		-1.21057	-87.7458		-1.20593	1.69219		-1.21392	-0.507581
		-1.20999	-87.7464		-1.20535	1.69117		-1.21335	-0.509035
		-1.20941	-87.747		-1.20477	1.69019		-1.21277	-0.510369
		-1.20884	-87.7478		-1.2042	1.68969		-1.2122	-0.511618
		-1.20826	-87.7493		-1.20362	1.68978		-1.21163	-0.51282
		-1.20769	-87.7513		-1.20304	1.68964		-1.21105	-0.513689
		-1.20711	-87.7531		-1.20246	1.68918		-1.21048	-0.514037
		-1.20653	-87.7543		-1.20188	1.68871		-1.20991	-0.514451
		-1.20596	-87.7551		-1.2013	1.68823		-1.20933	-0.514885
		-1.20538	-87.7549		-1.20072	1.68764		-1.20876	-0.51531
		-1.2048	-87.754		-1.20014	1.68724		-1.20818	-0.515719
		-1.20423	-87.7535		-1.19956	1.68693		-1.20761	-0.516107
		-1.20365	-87.7538		-1.19898	1.68661		-1.20704	-0.516269
		-1.20307	-87.7542		-1.1984	1.68644		-1.20646	-0.516432
		-1.2025	-87.7552		-1.19782	1.68641		-1.20589	-0.516604
		-1.20192	-87.7562		-1.19724	1.68667		-1.20531	-0.517098
		-1.20134	-87.7572		-1.19666	1.68697		-1.20474	-0.517948
		-1.20077	-87.7583		-1.19608	1.68724		-1.20417	-0.518737
		-1.20019	-87.759		-1.1955	1.68756		-1.20359	-0.519395
		-1.19962	-87.7589		-1.19492	1.6879		-1.20302	-0.520053
		-1.19904	-87.7587		-1.19434	1.68836		-1.20245	-0.52052
		-1.19846	-87.7584		-1.19376	1.68891		-1.20187	-0.520755
		-1.19789	-87.7578		-1.19318	1.68948		-1.2013	-0.521276
		-1.19731	-87.7576		-1.1926	1.68998		-1.20072	-0.522309
		-1.19673	-87.7576		-1.19202	1.69034		-1.20015	-0.523347
		-1.19616	-87.7576		-1.19144	1.69022		-1.19958	-0.524498
		-1.19558	-87.7577		-1.19086	1.68954		-1.199	-0.525937
		-1.195	-87.7579		-1.19028	1.68884		-1.19843	-0.526231
		-1.19443	-87.7582		-1.1897	1.68809		-1.19785	-0.526014
		-1.19385	-87.7586		-1.18912	1.68737		-1.19728	-0.525793
		-1.19327	-87.7588		-1.18854	1.68707		-1.19671	-0.525555
		-1.1927	-87.7586		-1.18796	1.68735		-1.19613	-0.52514
		-1.19212	-87.7585		-1.18739	1.68762		-1.19556	-0.526478
		-1.19154	-87.7585		-1.18681	1.68791		-1.19499	-0.527872
		-1.19097	-87.7585		-1.18623	1.6882		-1.19441	-0.529269
		-1.19039	-87.7588		-1.18565	1.68844		-1.19384	-0.53087
		-1.18981	-87.7598		-1.18507	1.68865		-1.19327	-0.532509
		-1.18924	-87.7608		-1.18449	1.68888		-1.19269	-0.532401
		-1.18866	-87.7622		-1.18391	1.68927		-1.19212	-0.532054
		-1.18808	-87.7636		-1.18333	1.68976		-1.19154	-0.531706
		-1.18751	-87.7647		-1.18275	1.68991		-1.19097	-0.531024
		-1.18693	-87.7652		-1.18217	1.69006		-1.1904	-0.53013
		-1.18636	-87.7653		-1.18159	1.6902		-1.18982	-0.530859
		-1.18578	-87.7644		-1.18101	1.69017		-1.18925	-0.531912
		-1.1852	-87.7635		-1.18043	1.68991		-1.18867	-0.532965
		-1.18463	-87.7632		-1.17985	1.68982		-1.1881	-0.533878
		-1.18405	-87.7631		-1.17927	1.68973		-1.18753	-0.534681
		-1.18347	-87.7632		-1.17869	1.68963		-1.18695	-0.533757
		-1.1829	-87.7635		-1.17811	1.68941		-1.18638	-0.532406
		-1.18232	-87.764		-1.17753	1.68956		-1.18581	-0.531054
		-1.18174	-87.7644		-1.17695	1.69032		-1.18523	-0.529179
		-1.18117	-87.7649		-1.17637	1.69107		-1.18466	-0.527156
		-1.18059	-87.7654		-1.17579	1.69185		-1.18409	-0.525293
		-1.18001	-87.7658		-1.17521	1.69283		-1.18351	-0.523494
		-1.17944	-87.7661		-1.17463	1.69348		-1.18294	-0.521901
		-1.17886	-87.7658		-1.17405	1.69353		-1.18236	-0.521227
		-1.17828	-87.7649		-1.17347	1.69357		-1.18179	-0.521074
		-1.17771	-87.7642		-1.17289	1.69354		-1.18122	-0.521449
		-1.17713	-87.764		-1.17231	1.69303		-1.18064	-0.522099
		-1.17655	-87.7639		-1.17173	1.69254		-1.18007	-0.522799
		-1.17598	-87.7642		-1.17115	1.69217		-1.17949	-0.523588
		-1.1754	-87.7647		-1.17058	1.69178		-1.17892	-0.524416
		-1.17483	-87.7651		-1.17	1.69128		-1.17835	-0.52524
		-1.17425	-87.7645		-1.16942	1.69055		-1.17777	-0.526054
		-1.17367	-87.7639		-1.16884	1.68967		-1.1772	-0.526969
		-1.17309	-87.7633		-1.16826	1.68867		-1.17663	-0.528138
		-1.17252	-87.7626		-1.16768	1.68765		-1.17605	-0.529286
		-1.17194	-87.7619		-1.1671	1.68649		-1.17548	-0.530016
		-1.17137	-87.7612		-1.16652	1.68515		-1.1749	-0.530529
		-1.17079	-87.7604		-1.16594	1.68376		-1.17433	-0.530957
		-1.17021	-87.7595		-1.16536	1.68237		-1.17376	-0.531088
		-1.16964	-87.7586		-1.16478	1.68095		-1.17318	-0.531113
		-1.16906	-87.7577		-1.1642	1.68037		-1.17261	-0.531585
		-1.16848	-87.7572		-1.16362	1.68037		-1.17203	-0.532412
		-1.16791	-87.7569		-1.16304	1.68055		-1.17146	-0.533361
		-1.16733	-87.7571		-1.16246	1.68073		-1.17089	-0.534869
		-1.16675	-87.7573		-1.16188	1.68092		-1.17031	-0.536588
		-1.16618	-87.7574		-1.1613	1.68096		-1.16974	-0.53779
		-1.1656	-87.7574		-1.16072	1.67972		-1.16917	-0.538941
		-1.16502	-87.7575		-1.16014	1.6785		-1.16859	-0.539832
		-1.16445	-87.7578		-1.15956	1.67726		-1.16802	-0.538972
		-1.16387	-87.7581		-1.15898	1.67604		-1.16745	-0.537945
		-1.16329	-87.7588		-1.1584	1.6748		-1.16687	-0.537086
		-1.16272	-87.7597		-1.15782	1.67524		-1.1663	-0.536228
		-1.16214	-87.76		-1.15724	1.67579		-1.16572	-0.53544
		-1.16156	-87.7598		-1.15666	1.67633		-1.16515	-0.535945
		-1.16099	-87.7595		-1.15608	1.67688		-1.16458	-0.536222
		-1.16041	-87.7585		-1.15551	1.67728		-1.164	-0.536273
		-1.15983	-87.7574		-1.15492	1.67619		-1.16343	-0.536325
		-1.15926	-87.7563		-1.15435	1.67489		-1.16285	-0.536535
		-1.15868	-87.7552		-1.15377	1.67358		-1.16228	-0.537113
		-1.15811	-87.7544		-1.15319	1.67228		-1.16171	-0.538069
		-1.15753	-87.7541		-1.15261	1.67104		-1.16113	-0.539408
		-1.15695	-87.754		-1.15203	1.6703		-1.16056	-0.540781
		-1.15638	-87.7543		-1.15145	1.66982		-1.15999	-0.541966
		-1.1558	-87.7547		-1.15087	1.66937		-1.15941	-0.542694
		-1.15522	-87.7547		-1.15029	1.66892		-1.15884	-0.543481
		-1.15465	-87.7545		-1.14971	1.66838		-1.15826	-0.544364
		-1.15407	-87.754		-1.14913	1.66761		-1.15769	-0.545262
		-1.15349	-87.7533		-1.14855	1.66689		-1.15712	-0.546208
		-1.15292	-87.7525		-1.14797	1.66618		-1.15654	-0.54728
		-1.15234	-87.7517		-1.14739	1.66547		-1.15597	-0.548861
		-1.15176	-87.7508		-1.14681	1.66506		-1.15539	-0.550637
		-1.15119	-87.7503		-1.14623	1.66478		-1.15482	-0.552338
		-1.15061	-87.7501		-1.14565	1.66439		-1.15425	-0.554059
		-1.15003	-87.7502		-1.14507	1.66396		-1.15367	-0.555848
		-1.14946	-87.751		-1.14449	1.66353		-1.1531	-0.557458
		-1.14888	-87.7522		-1.14391	1.66299		-1.15253	-0.558208
		-1.1483	-87.7535		-1.14333	1.66279		-1.15195	-0.558975
		-1.14773	-87.755		-1.14275	1.66272		-1.15138	-0.559766
		-1.14715	-87.7563		-1.14217	1.66266		-1.15081	-0.560873
		-1.14658	-87.7572		-1.14159	1.66264		-1.15023	-0.561978
		-1.146	-87.7581		-1.14101	1.66307		-1.14966	-0.562996
		-1.14542	-87.7589		-1.14043	1.66437		-1.14908	-0.564009
		-1.14485	-87.7596		-1.13985	1.66587		-1.14851	-0.565028
		-1.14427	-87.7604		-1.13927	1.66738		-1.14794	-0.565771
		-1.14369	-87.7612		-1.1387	1.66865		-1.14736	-0.566228
		-1.14312	-87.7619		-1.13811	1.66902		-1.14679	-0.566439
		-1.14254	-87.7626		-1.13754	1.66885		-1.14621	-0.566631
		-1.14196	-87.7632		-1.13696	1.6688		-1.14564	-0.566823
		-1.14139	-87.7639		-1.13638	1.66875		-1.14507	-0.566822
		-1.14081	-87.7647		-1.1358	1.66915		-1.14449	-0.56694
		-1.14023	-87.7654		-1.13522	1.67096		-1.14392	-0.567341
		-1.13966	-87.7659		-1.13464	1.67254		-1.14335	-0.567782
		-1.13908	-87.7663		-1.13406	1.67369		-1.14277	-0.568221
		-1.13851	-87.7664		-1.13348	1.67484		-1.1422	-0.568588
		-1.13793	-87.7663		-1.1329	1.67584		-1.14162	-0.56846
		-1.13735	-87.7659		-1.13232	1.67637		-1.14105	-0.567903
		-1.13678	-87.7648		-1.13174	1.67724		-1.14048	-0.567262
		-1.1362	-87.7636		-1.13116	1.67916		-1.1399	-0.5666
		-1.13562	-87.7622		-1.13058	1.68107		-1.13933	-0.565856
		-1.13505	-87.7608		-1.13	1.68297		-1.13875	-0.566393
		-1.13447	-87.7596		-1.12942	1.68481		-1.13818	-0.567715
		-1.13389	-87.7592		-1.12884	1.68634		-1.13761	-0.569106
		-1.13332	-87.7593		-1.12826	1.68642		-1.13703	-0.570463
		-1.13274	-87.7599		-1.12768	1.68646		-1.13646	-0.571754
		-1.13216	-87.7608		-1.1271	1.68627		-1.13589	-0.572303
		-1.13159	-87.7615		-1.12652	1.68591		-1.13531	-0.572201
		-1.13101	-87.7617		-1.12594	1.68584		-1.13474	-0.572098
		-1.13043	-87.7618		-1.12536	1.687		-1.13417	-0.571889
		-1.12986	-87.7618		-1.12478	1.68818		-1.13359	-0.571425
		-1.12928	-87.7619		-1.1242	1.68958		-1.13302	-0.570654
		-1.1287	-87.7619		-1.12362	1.69113		-1.13244	-0.569632
		-1.12813	-87.7623		-1.12304	1.69261		-1.13187	-0.568615
		-1.12755	-87.7626		-1.12247	1.69376		-1.1313	-0.567672
		-1.12697	-87.7626		-1.12189	1.69489		-1.13072	-0.567003
		-1.1264	-87.7625		-1.1213	1.69591		-1.13015	-0.566699
		-1.12582	-87.7623		-1.12073	1.69687		-1.12957	-0.566777
		-1.12525	-87.7618		-1.12015	1.69791		-1.129	-0.566854
		-1.12467	-87.7611		-1.11957	1.69937		-1.12843	-0.566842
		-1.12409	-87.7608		-1.11899	1.70083		-1.12785	-0.566445
		-1.12352	-87.7605		-1.11841	1.70198		-1.12728	-0.565928
		-1.12294	-87.7602		-1.11783	1.70314		-1.12671	-0.565279
		-1.12236	-87.76		-1.11725	1.70394		-1.12613	-0.564633
		-1.12179	-87.7595		-1.11667	1.70439		-1.12556	-0.564005
		-1.12121	-87.7587		-1.11609	1.70483		-1.12498	-0.563422
		-1.12063	-87.7579		-1.11551	1.70547		-1.12441	-0.562585
		-1.12006	-87.7571		-1.11493	1.70613		-1.12384	-0.561531
		-1.11948	-87.756		-1.11435	1.70692		-1.12326	-0.560465
		-1.1189	-87.7545		-1.11377	1.70777		-1.12269	-0.559394
		-1.11833	-87.7529		-1.11319	1.70863		-1.12212	-0.558304
		-1.11775	-87.7513		-1.11261	1.70865		-1.12154	-0.556889
		-1.11717	-87.7497		-1.11203	1.70853		-1.12097	-0.55539
		-1.1166	-87.748		-1.11145	1.7073		-1.12039	-0.553884
		-1.11602	-87.7462		-1.11087	1.70605		-1.11982	-0.552271
		-1.11544	-87.7445		-1.11029	1.70498		-1.11925	-0.550608
		-1.11487	-87.7428		-1.10971	1.70439		-1.11867	-0.549227
		-1.11429	-87.7412		-1.10913	1.70474		-1.1181	-0.547886
		-1.11372	-87.7398		-1.10855	1.70603		-1.11753	-0.546553
		-1.11314	-87.7388		-1.10797	1.70732		-1.11695	-0.545872
		-1.11256	-87.7378		-1.10739	1.70788		-1.11638	-0.545382
		-1.11199	-87.7369		-1.10681	1.70811		-1.1158	-0.545105
		-1.11141	-87.7359		-1.10623	1.7065		-1.11523	-0.54497
		-1.11083	-87.735		-1.10565	1.7041		-1.11466	-0.544816
		-1.11025	-87.7342		-1.10508	1.70168		-1.11408	-0.544419
		-1.10968	-87.7335		-1.1045	1.69977		-1.11351	-0.543994
		-1.1091	-87.7327		-1.10392	1.69801		-1.11294	-0.543643
		-1.10853	-87.732		-1.10334	1.69681		-1.11236	-0.543315
		-1.10795	-87.7316		-1.10276	1.6958		-1.11179	-0.54326
		-1.10737	-87.7318		-1.10218	1.69479		-1.11121	-0.543663
		-1.1068	-87.7322		-1.1016	1.69416		-1.11064	-0.544191
		-1.10622	-87.7327		-1.10102	1.69358		-1.11007	-0.544801
		-1.10564	-87.733		-1.10044	1.69304		-1.10949	-0.545438
		-1.10507	-87.733		-1.09986	1.69251		-1.10892	-0.546484
		-1.10449	-87.7321		-1.09928	1.69183		-1.10834	-0.547866
		-1.10391	-87.731		-1.0987	1.69078		-1.10777	-0.549376
		-1.10334	-87.7298		-1.09812	1.68992		-1.1072	-0.550957
		-1.10276	-87.7287		-1.09754	1.68928		-1.10662	-0.552561
		-1.10218	-87.7277		-1.09696	1.68866		-1.10605	-0.553147
		-1.10161	-87.7273		-1.09638	1.68827		-1.10548	-0.553093
		-1.10103	-87.7271		-1.0958	1.68845		-1.1049	-0.553186
		-1.10045	-87.7268		-1.09522	1.68847		-1.10433	-0.553448
		-1.09988	-87.7268		-1.09464	1.68833		-1.10375	-0.554024
		-1.0993	-87.727		-1.09406	1.68816		-1.10318	-0.555429
		-1.09872	-87.7269		-1.09348	1.68771		-1.10261	-0.557421
		-1.09815	-87.7268		-1.0929	1.68702		-1.10203	-0.55928
		-1.09757	-87.7266		-1.09232	1.68641		-1.10146	-0.560888
		-1.097	-87.7264		-1.09174	1.68587		-1.10088	-0.562232
		-1.09642	-87.7262		-1.09116	1.68533		-1.10031	-0.56318
		-1.09584	-87.7266		-1.09058	1.68475		-1.09974	-0.563762
		-1.09527	-87.7269		-1.09	1.68414		-1.09916	-0.564383
		-1.09469	-87.7274		-1.08942	1.68379		-1.09859	-0.565412
		-1.09411	-87.7284		-1.08885	1.68352		-1.09802	-0.566522
		-1.09354	-87.7295		-1.08827	1.68325		-1.09744	-0.567935
		-1.09296	-87.7306		-1.08769	1.6833		-1.09687	-0.569607
		-1.09238	-87.7316		-1.08711	1.68385		-1.0963	-0.571332
		-1.09181	-87.7326		-1.08653	1.68439		-1.09572	-0.573001
		-1.09123	-87.7333		-1.08595	1.68479		-1.09515	-0.574645
		-1.09065	-87.734		-1.08537	1.68514		-1.09457	-0.576035
		-1.09008	-87.7351		-1.08479	1.68524		-1.094	-0.577159
		-1.0895	-87.7362		-1.08421	1.68495		-1.09343	-0.578231
		-1.08892	-87.7374		-1.08363	1.68475		-1.09285	-0.579315
		-1.08835	-87.7386		-1.08305	1.68528		-1.09228	-0.580402
		-1.08777	-87.74		-1.08247	1.68581		-1.0917	-0.581532
		-1.08719	-87.7414		-1.08189	1.68622		-1.09113	-0.582749
		-1.08662	-87.7429		-1.08131	1.68656		-1.09056	-0.584006
		-1.08604	-87.7444		-1.08073	1.68671		-1.08998	-0.585359
		-1.08547	-87.7458		-1.08015	1.68644		-1.08941	-0.586782
		-1.08489	-87.747		-1.07957	1.68614		-1.08884	-0.588425
		-1.08431	-87.7478		-1.07899	1.68577		-1.08826	-0.590697
		-1.08374	-87.7487		-1.07841	1.68525		-1.08769	-0.592879
		-1.08316	-87.7495		-1.07783	1.68528		-1.08712	-0.594461
		-1.08258	-87.7505		-1.07725	1.68571		-1.08654	-0.595896
		-1.08201	-87.7514		-1.07667	1.68621		-1.08597	-0.59727
		-1.08143	-87.7523		-1.07609	1.68668		-1.08539	-0.598438
		-1.08085	-87.7533		-1.07551	1.68713		-1.08482	-0.599665
		-1.08028	-87.7543		-1.07493	1.68719		-1.08425	-0.601153
		-1.0797	-87.7553		-1.07435	1.68702		-1.08367	-0.602625
		-1.07912	-87.7563		-1.07377	1.68681		-1.0831	-0.603938
		-1.07855	-87.7573		-1.07319	1.68711		-1.08252	-0.604725
		-1.07797	-87.7583		-1.07261	1.68773		-1.08195	-0.605166
		-1.07739	-87.7593		-1.07204	1.68807		-1.08138	-0.605123
		-1.07682	-87.7603		-1.07146	1.68831		-1.0808	-0.605083
		-1.07624	-87.7614		-1.07088	1.68855		-1.08023	-0.605126
		-1.07567	-87.7626		-1.0703	1.68838		-1.07966	-0.605452
		-1.07509	-87.7637		-1.06972	1.68817		-1.07908	-0.605207
		-1.07451	-87.7646		-1.06914	1.68829		-1.07851	-0.60472
		-1.07394	-87.765		-1.06856	1.68848		-1.07793	-0.604231
		-1.07336	-87.7654		-1.06798	1.68867		-1.07736	-0.603689
		-1.07278	-87.7658		-1.0674	1.68862		-1.07679	-0.602658
		-1.07221	-87.7661		-1.06682	1.68824		-1.07621	-0.60318
		-1.07163	-87.7665		-1.06624	1.68732		-1.07564	-0.603789
		-1.07105	-87.767		-1.06566	1.68627		-1.07506	-0.604401
		-1.07048	-87.7674		-1.06508	1.68531		-1.07449	-0.605006
		-1.0699	-87.7674		-1.0645	1.68467		-1.07392	-0.605123
		-1.06932	-87.7674		-1.06392	1.68439		-1.07334	-0.604161
		-1.06875	-87.7671		-1.06334	1.68434		-1.07277	-0.603005
		-1.06817	-87.7663		-1.06276	1.68434		-1.0722	-0.60186
		-1.06759	-87.7655		-1.06218	1.68357		-1.07162	-0.600718
		-1.06702	-87.7648		-1.0616	1.68207		-1.07105	-0.600177
		-1.06644	-87.7641		-1.06102	1.68048		-1.07048	-0.600234
		-1.06586	-87.7634		-1.06044	1.67891		-1.0699	-0.600423
		-1.06529	-87.7628		-1.05986	1.67737		-1.06933	-0.600614
		-1.06471	-87.7616		-1.05928	1.67674		-1.06875	-0.600855
		-1.06414	-87.7601		-1.0587	1.67707		-1.06818	-0.600983
		-1.06356	-87.7586		-1.05812	1.67702		-1.06761	-0.600879
		-1.06298	-87.7575		-1.05754	1.67666		-1.06703	-0.600685
		-1.06241	-87.7569		-1.05696	1.67627		-1.06646	-0.600489
		-1.06183	-87.7567		-1.05638	1.67504		-1.06588	-0.600299
		-1.06125	-87.7565		-1.0558	1.6735		-1.06531	-0.600385
		-1.06068	-87.7563		-1.05523	1.67234		-1.06474	-0.600745
		-1.0601	-87.7559		-1.05465	1.67134		-1.06416	-0.601159
		-1.05952	-87.7552		-1.05407	1.67036		-1.06359	-0.601574
		-1.05895	-87.7543		-1.05349	1.66956		-1.06302	-0.601312
		-1.05837	-87.7535		-1.05291	1.66891		-1.06244	-0.600335
		-1.05779	-87.7527		-1.05233	1.66837		-1.06187	-0.599284
		-1.05722	-87.7517		-1.05175	1.66784		-1.06129	-0.598229
		-1.05664	-87.7508		-1.05117	1.66732		-1.06072	-0.597158
		-1.05606	-87.75		-1.05059	1.66799		-1.06015	-0.595987
		-1.05549	-87.7491		-1.05001	1.66963		-1.05957	-0.594385
		-1.05491	-87.7483		-1.04943	1.67155		-1.059	-0.592353
		-1.05433	-87.7478		-1.04885	1.67354		-1.05842	-0.590316
		-1.05376	-87.7473		-1.04827	1.67553		-1.05785	-0.588626
		-1.05318	-87.7468		-1.04769	1.67582		-1.05728	-0.587767
		-1.05261	-87.7463		-1.04711	1.67532		-1.0567	-0.587418
		-1.05203	-87.7457		-1.04653	1.67484		-1.05613	-0.587213
		-1.05145	-87.7449		-1.04595	1.67436		-1.05556	-0.587008
		-1.05088	-87.744		-1.04537	1.67402		-1.05498	-0.586525
		-1.0503	-87.7432		-1.04479	1.67489		-1.05441	-0.585173
		-1.04972	-87.7423		-1.04421	1.67596		-1.05384	-0.583823
		-1.04914	-87.7417		-1.04363	1.67668		-1.05326	-0.5829
		-1.04857	-87.7416		-1.04305	1.67733		-1.05269	-0.581976
		-1.04799	-87.7416		-1.04247	1.67764		-1.05211	-0.581119
		-1.04742	-87.7415		-1.04189	1.67723		-1.05154	-0.580781
		-1.04684	-87.7414		-1.04131	1.67677		-1.05097	-0.580485
		-1.04626	-87.7409		-1.04073	1.67657		-1.05039	-0.579909
		-1.04569	-87.7398		-1.04015	1.6764		-1.04982	-0.579332
		-1.04511	-87.7391		-1.03957	1.67677		-1.04924	-0.578613
		-1.04453	-87.7386		-1.03899	1.67786		-1.04867	-0.576601
		-1.04396	-87.7381		-1.03842	1.67931		-1.0481	-0.574722
		-1.04338	-87.7378		-1.03784	1.68095		-1.04752	-0.573358
		-1.0428	-87.7378		-1.03726	1.68262		-1.04695	-0.572074
		-1.04223	-87.7379		-1.03668	1.68358		-1.04638	-0.570961
		-1.04165	-87.738		-1.0361	1.68368		-1.0458	-0.570227
		-1.04107	-87.738		-1.03552	1.68362		-1.04523	-0.569773
		-1.0405	-87.738		-1.03494	1.68334		-1.04465	-0.569343
		-1.03992	-87.738		-1.03436	1.68306		-1.04408	-0.56895
		-1.03934	-87.7385		-1.03378	1.68302		-1.04351	-0.568506
		-1.03877	-87.7392		-1.0332	1.68402		-1.04293	-0.567929
		-1.03819	-87.7399		-1.03262	1.68599		-1.04236	-0.567287
		-1.03761	-87.7404		-1.03204	1.68863		-1.04178	-0.56654
		-1.03704	-87.7407		-1.03146	1.69127		-1.04121	-0.565572
		-1.03646	-87.7409		-1.03088	1.6935		-1.04064	-0.564363
		-1.03589	-87.7412		-1.0303	1.69528		-1.04006	-0.562559
		-1.03531	-87.7415		-1.02972	1.69581		-1.03949	-0.560517
		-1.03473	-87.7416		-1.02914	1.69548		-1.03892	-0.558364
		-1.03416	-87.7415		-1.02856	1.69511		-1.03834	-0.55609
		-1.03358	-87.7408		-1.02798	1.6946		-1.03777	-0.553854
		-1.033	-87.7399		-1.0274	1.69397		-1.0372	-0.551755
		-1.03243	-87.7389		-1.02682	1.69449		-1.03662	-0.549711
		-1.03185	-87.7379		-1.02624	1.6952		-1.03605	-0.547641
		-1.03127	-87.7371		-1.02566	1.69591		-1.03547	-0.545592
		-1.0307	-87.7365		-1.02508	1.69718		-1.0349	-0.543531
		-1.03012	-87.7361		-1.0245	1.69864		-1.03433	-0.541463
		-1.02954	-87.7359		-1.02392	1.69993		-1.03375	-0.539454
		-1.02897	-87.7359		-1.02334	1.70119		-1.03318	-0.538682
		-1.02839	-87.7362		-1.02276	1.70244		-1.0326	-0.537925
		-1.02781	-87.7365		-1.02218	1.70316		-1.03203	-0.537168
		-1.02724	-87.7368		-1.02161	1.70376		-1.03146	-0.536337
		-1.02666	-87.7371		-1.02103	1.70284		-1.03088	-0.535535
		-1.02608	-87.7374		-1.02045	1.70128		-1.03031	-0.534817
		-1.02551	-87.7376		-1.01987	1.69966		-1.02974	-0.5341
		-1.02493	-87.7376		-1.01929	1.69775		-1.02916	-0.533531
		-1.02436	-87.7376		-1.01871	1.69577		-1.02859	-0.534229
		-1.02378	-87.7375		-1.01813	1.69568		-1.02801	-0.534526
		-1.0232	-87.7375		-1.01755	1.69616		-1.02744	-0.534153
		-1.02263	-87.7376		-1.01697	1.69657		-1.02687	-0.533618
		-1.02205	-87.7379		-1.01639	1.69662		-1.02629	-0.532813
		-1.02147	-87.7381		-1.01581	1.6964		-1.02572	-0.531494
		-1.0209	-87.7384		-1.01523	1.6949		-1.02515	-0.530687
		-1.02032	-87.7384		-1.01465	1.69285		-1.02457	-0.530455
		-1.01974	-87.7379		-1.01407	1.69098		-1.024	-0.530329
		-1.01917	-87.737		-1.01349	1.68985		-1.02342	-0.530174
		-1.01859	-87.7359		-1.01291	1.68946		-1.02285	-0.529928
		-1.01801	-87.7348		-1.01233	1.6898		-1.02228	-0.529314
		-1.01744	-87.7338		-1.01175	1.69046		-1.0217	-0.528348
		-1.01686	-87.7334		-1.01117	1.69113		-1.02113	-0.527313
		-1.01628	-87.7337		-1.01059	1.69113		-1.02056	-0.526315
		-1.01571	-87.7341		-1.01001	1.69008		-1.01998	-0.52545
		-1.01513	-87.7345		-1.00943	1.68833		-1.01941	-0.525296
		-1.01456	-87.7347		-1.00885	1.68639		-1.01883	-0.525854
		-1.01398	-87.7346		-1.00827	1.68445		-1.01826	-0.526412
		-1.0134	-87.7341		-1.00769	1.68316		-1.01769	-0.526952
		-1.01283	-87.7335		-1.00711	1.68322		-1.01711	-0.527307
		-1.01225	-87.7329		-1.00653	1.68392		-1.01654	-0.527168
		-1.01167	-87.7321		-1.00595	1.68461		-1.01597	-0.526664
		-1.0111	-87.7314		-1.00537	1.68529		-1.01539	-0.526161
		-1.01052	-87.7307		-1.0048	1.68561		-1.01482	-0.525412
		-1.00994	-87.73		-1.00422	1.68507		-1.01424	-0.524332
		-1.00937	-87.7293		-1.00364	1.68411		-1.01367	-0.52339
		-1.00879	-87.7289		-1.00306	1.68314		-1.0131	-0.522508
		-1.00821	-87.7287		-1.00248	1.6823		-1.01252	-0.521659
		-1.00764	-87.7288		-1.0019	1.68215		-1.01195	-0.520953
		-1.00706	-87.7288		-1.00132	1.68261		-1.01137	-0.520654
		-1.00648	-87.7287		-1.00074	1.68324		-1.0108	-0.520931
		-1.00591	-87.7282		-1.00016	1.68387		-1.01023	-0.521407
		-1.00533	-87.7276		-0.999578	1.68427		-1.00965	-0.521931
		-1.00475	-87.7272		-0.998998	1.68415		-1.00908	-0.522579
		-1.00418	-87.7267		-0.998419	1.68387		-1.00851	-0.52327
		-1.0036	-87.7264		-0.997839	1.68364		-1.00793	-0.523843
		-1.00303	-87.7268		-0.997259	1.68341		-1.00736	-0.524369
		-1.00245	-87.7276		-0.99668	1.68364		-1.00678	-0.524755
		-1.00187	-87.7285		-0.9961	1.68419		-1.00621	-0.524692
		-1.0013	-87.7293		-0.99552	1.68462		-1.00564	-0.524458
		-1.00072	-87.7301		-0.994941	1.68497		-1.00506	-0.524235
		-1.00014	-87.7305		-0.994361	1.68531		-1.00449	-0.52402
		-0.999566	-87.7305		-0.993781	1.6849		-1.00391	-0.524021
		-0.998989	-87.7303		-0.993202	1.68411		-1.00334	-0.525233
		-0.998413	-87.73		-0.992622	1.68338		-1.00277	-0.526573
		-0.997836	-87.7299		-0.992042	1.68269		-1.00219	-0.527976
		-0.99726	-87.7299		-0.991463	1.68199		-1.00162	-0.529398
		-0.996683	-87.7299		-0.990883	1.68163		-1.00105	-0.530791
		-0.996107	-87.7299		-0.990304	1.68196		-1.00047	-0.531303
		-0.99553	-87.7299		-0.989724	1.68261		-0.999899	-0.53165
		-0.994954	-87.7299		-0.989144	1.68327		-0.999325	-0.53049
		-0.994377	-87.7299		-0.988564	1.68393		-0.998751	-0.529281
		-0.993801	-87.7298		-0.987985	1.68433		-0.998177	-0.527979
		-0.993224	-87.7297		-0.987405	1.68465		-0.997604	-0.526341
		-0.992648	-87.7296		-0.986826	1.68512		-0.99703	-0.524986
		-0.992071	-87.7296		-0.986246	1.68559		-0.996456	-0.524184
		-0.991495	-87.7298		-0.985666	1.68606		-0.995882	-0.523476
		-0.990918	-87.7303		-0.985087	1.68658		-0.995309	-0.522744
		-0.990341	-87.7308		-0.984507	1.68671		-0.994735	-0.522012
		-0.989765	-87.7312		-0.983927	1.68628		-0.994161	-0.521346
		-0.989188	-87.7315		-0.983348	1.68586		-0.993587	-0.520769
		-0.988612	-87.7316		-0.982768	1.68541		-0.993013	-0.520231
		-0.988035	-87.7316		-0.982188	1.68483		-0.99244	-0.51971
		-0.987459	-87.7316		-0.981609	1.68415		-0.991866	-0.519303
		-0.986882	-87.7317		-0.981029	1.6843		-0.991292	-0.518915
		-0.986306	-87.7324		-0.980449	1.68445		-0.990718	-0.518457
		-0.985729	-87.7334		-0.97987	1.6846		-0.990144	-0.517954
		-0.985153	-87.7346		-0.97929	1.68482		-0.989571	-0.517442
		-0.984576	-87.7358		-0.97871	1.68526		-0.988997	-0.516793
		-0.984	-87.7366		-0.978131	1.68482		-0.988423	-0.516123
		-0.983423	-87.7362		-0.977551	1.68424		-0.987849	-0.515494
		-0.982847	-87.7358		-0.976971	1.68366		-0.987275	-0.514873
		-0.98227	-87.7356		-0.976392	1.68301		-0.986702	-0.514249
		-0.981694	-87.7355		-0.975812	1.6823		-0.986128	-0.514177
		-0.981117	-87.7357		-0.975232	1.68176		-0.985554	-0.514219
		-0.980541	-87.7366		-0.974653	1.68131		-0.98498	-0.514716
		-0.979964	-87.7373		-0.974073	1.68086		-0.984407	-0.515368
		-0.979388	-87.7379		-0.973494	1.68037		-0.983833	-0.515913
		-0.978811	-87.7385		-0.972914	1.67972		-0.983259	-0.516255
		-0.978235	-87.7385		-0.972334	1.67873		-0.982685	-0.516454
		-0.977658	-87.7384		-0.971755	1.6775		-0.982111	-0.516492
		-0.977082	-87.7386		-0.971175	1.67628		-0.981538	-0.516434
		-0.976505	-87.7391		-0.970595	1.6753		-0.980964	-0.516579
		-0.975929	-87.7398		-0.970016	1.67476		-0.98039	-0.516966
		-0.975352	-87.741		-0.969436	1.67478		-0.979816	-0.517342
		-0.974776	-87.7423		-0.968856	1.67524		-0.979242	-0.51759
		-0.974199	-87.7429		-0.968277	1.67558		-0.978669	-0.517767
		-0.973623	-87.7429		-0.967697	1.67546		-0.978095	-0.517966
		-0.973046	-87.7429		-0.967117	1.67466		-0.977521	-0.518198
		-0.97247	-87.7431		-0.966538	1.67314		-0.976947	-0.518655
		-0.971893	-87.7433		-0.965958	1.67122		-0.976374	-0.519522
		-0.971317	-87.7436		-0.965378	1.66964		-0.9758	-0.520547
		-0.97074	-87.7442		-0.964799	1.66871		-0.975226	-0.521738
		-0.970164	-87.7446		-0.964219	1.66863		-0.974652	-0.523156
		-0.969587	-87.7449		-0.963639	1.66944		-0.974078	-0.524048
		-0.969011	-87.7451		-0.96306	1.67053		-0.973505	-0.523987
		-0.968434	-87.7452		-0.96248	1.67123		-0.972931	-0.52378
		-0.967858	-87.7451		-0.9619	1.67139		-0.972357	-0.523386
		-0.967281	-87.7452		-0.961321	1.67116		-0.971783	-0.522798
		-0.966705	-87.7454		-0.960741	1.67043		-0.971209	-0.522497
		-0.966128	-87.7457		-0.960161	1.66951		-0.970636	-0.52282
		-0.965551	-87.746		-0.959582	1.66882		-0.970062	-0.523398
		-0.964975	-87.7463		-0.959002	1.66834		-0.969488	-0.524743
		-0.964399	-87.7466		-0.958423	1.66816		-0.968914	-0.526393
		-0.963822	-87.7471		-0.957843	1.66837		-0.968341	-0.528191
		-0.963246	-87.7475		-0.957263	1.66861		-0.967767	-0.530278
		-0.962669	-87.7478		-0.956684	1.66872		-0.967193	-0.532284
		-0.962093	-87.7481		-0.956104	1.66875		-0.966619	-0.533785
		-0.961516	-87.7482		-0.955524	1.66861		-0.966045	-0.534983
		-0.960939	-87.7476		-0.954945	1.66824		-0.965472	-0.536211
		-0.960363	-87.747		-0.954365	1.66793		-0.964898	-0.537466
		-0.959786	-87.7465		-0.953785	1.66786		-0.964324	-0.53876
		-0.95921	-87.7461		-0.953206	1.668		-0.96375	-0.540506
		-0.958633	-87.7459		-0.952626	1.66836		-0.963176	-0.542508
		-0.958057	-87.7457		-0.952046	1.66898		-0.962603	-0.544324
		-0.95748	-87.7456		-0.951467	1.66945		-0.962029	-0.546099
		-0.956904	-87.7449		-0.950887	1.66949		-0.961455	-0.547898
		-0.956327	-87.7439		-0.950307	1.6693		-0.960881	-0.549309
		-0.955751	-87.7425		-0.949728	1.66899		-0.960307	-0.55062
		-0.955174	-87.7405		-0.949148	1.6685		-0.959734	-0.552074
		-0.954598	-87.7385		-0.948568	1.6682		-0.95916	-0.553545
		-0.954021	-87.7378		-0.947989	1.66852		-0.958586	-0.555036
		-0.953445	-87.7374		-0.947409	1.66899		-0.958012	-0.556128
		-0.952868	-87.737		-0.946829	1.66957		-0.957439	-0.557162
		-0.952292	-87.7366		-0.94625	1.67021		-0.956865	-0.557619
		-0.951715	-87.7359		-0.94567	1.67067		-0.956291	-0.557972
		-0.951139	-87.7345		-0.945091	1.67059		-0.955717	-0.558327
		-0.950562	-87.733		-0.944511	1.67052		-0.955143	-0.558959
		-0.949986	-87.7322		-0.943931	1.67052		-0.95457	-0.559792
		-0.949409	-87.7317		-0.943352	1.6706		-0.953996	-0.560845
		-0.948833	-87.7316		-0.942772	1.67118		-0.953422	-0.561947
		-0.948256	-87.7318		-0.942192	1.67262		-0.952848	-0.562918
		-0.94768	-87.732		-0.941613	1.67393		-0.952274	-0.563332
		-0.947103	-87.7318		-0.941033	1.67483		-0.951701	-0.563271
		-0.946527	-87.7316		-0.940453	1.67561		-0.951127	-0.563028
		-0.94595	-87.7307		-0.939874	1.67608		-0.950553	-0.562754
		-0.945374	-87.7298		-0.939294	1.67636		-0.949979	-0.562675
		-0.944797	-87.7285		-0.938714	1.67701		-0.949406	-0.562885
		-0.944221	-87.7268		-0.938135	1.67818		-0.948832	-0.56317
		-0.943644	-87.725		-0.937555	1.67943		-0.948258	-0.563431
		-0.943068	-87.723		-0.936975	1.6811		-0.947684	-0.563689
		-0.942491	-87.7211		-0.936396	1.68279		-0.94711	-0.563812
		-0.941915	-87.7197		-0.935816	1.68378		-0.946537	-0.563744
		-0.941338	-87.7194		-0.935236	1.68433		-0.945963	-0.563429
		-0.940762	-87.7194		-0.934657	1.68464		-0.945389	-0.562925
		-0.940185	-87.7195		-0.934077	1.68405		-0.944815	-0.562423
		-0.939609	-87.7197		-0.933497	1.68354		-0.944241	-0.561823
		-0.939032	-87.7193		-0.932918	1.68377		-0.943668	-0.561118
		-0.938456	-87.718		-0.932338	1.6842		-0.943094	-0.560592
		-0.937879	-87.7164		-0.931758	1.6848		-0.94252	-0.560259
		-0.937303	-87.7146		-0.931179	1.68598		-0.941946	-0.559933
		-0.936726	-87.7127		-0.930599	1.6871		-0.941373	-0.559645
		-0.936149	-87.7119		-0.930019	1.68782		-0.940799	-0.559307
		-0.935573	-87.712		-0.92944	1.68851		-0.940225	-0.5583
		-0.934996	-87.7121		-0.92886	1.68893		-0.939651	-0.556913
		-0.93442	-87.7123		-0.928281	1.68901		-0.939077	-0.555433
		-0.933843	-87.7124		-0.927701	1.68911		-0.938504	-0.554081
		-0.933267	-87.712		-0.927121	1.68934		-0.93793	-0.553025
		-0.932691	-87.7112		-0.926542	1.68964		-0.937356	-0.552447
		-0.932114	-87.711		-0.925962	1.69008		-0.936782	-0.552268
		-0.931537	-87.7112		-0.925382	1.69075		-0.936208	-0.552196
		-0.930961	-87.7112		-0.924803	1.69139		-0.935635	-0.55233
		-0.930384	-87.7111		-0.924223	1.69179		-0.935061	-0.552696
		-0.929808	-87.7108		-0.923643	1.69203		-0.934487	-0.552848
		-0.929231	-87.7104		-0.923064	1.69205		-0.933913	-0.552651
		-0.928655	-87.7099		-0.922484	1.69181		-0.933339	-0.552344
		-0.928078	-87.7095		-0.921904	1.6918		-0.932766	-0.551578
		-0.927502	-87.7094		-0.921325	1.69219		-0.932192	-0.550324
		-0.926925	-87.7097		-0.920745	1.69287		-0.931618	-0.549166
		-0.926349	-87.7104		-0.920165	1.694		-0.931044	-0.548227
		-0.925772	-87.7114		-0.919586	1.69542		-0.93047	-0.547336
		-0.925196	-87.7124		-0.919006	1.69645		-0.929897	-0.546729
		-0.924619	-87.7131		-0.918426	1.69701		-0.929323	-0.546428
		-0.924043	-87.7138		-0.917847	1.69752		-0.928749	-0.546411
		-0.923466	-87.7145		-0.917267	1.69813		-0.928175	-0.546616
		-0.92289	-87.7152		-0.916687	1.69881		-0.927602	-0.54682
		-0.922313	-87.716		-0.916108	1.69984		-0.927028	-0.547067
		-0.921737	-87.717		-0.915528	1.70123		-0.926454	-0.547372
		-0.92116	-87.7177		-0.914948	1.70265		-0.92588	-0.547552
		-0.920584	-87.7179		-0.914369	1.70419		-0.925306	-0.547518
		-0.920007	-87.7179		-0.913789	1.70572		-0.924733	-0.547448
		-0.919431	-87.718		-0.91321	1.70662		-0.924159	-0.547164
		-0.918854	-87.718		-0.91263	1.70687		-0.923585	-0.546568
		-0.918278	-87.7182		-0.91205	1.70676		-0.923011	-0.546253
		-0.917701	-87.7185		-0.911471	1.70571		-0.922438	-0.546484
		-0.917125	-87.7189		-0.910891	1.70414		-0.921864	-0.546792
		-0.916548	-87.7193		-0.910311	1.70288		-0.92129	-0.547536
		-0.915972	-87.7198		-0.909732	1.70183		-0.920716	-0.548554
		-0.915395	-87.7209		-0.909152	1.70106		-0.920142	-0.549275
		-0.914819	-87.7222		-0.908572	1.70121		-0.919569	-0.54973
		-0.914242	-87.7237		-0.907993	1.70161		-0.918995	-0.550181
		-0.913666	-87.7251		-0.907413	1.70161		-0.918421	-0.550639
		-0.913089	-87.7261		-0.906833	1.70145		-0.917847	-0.551102
		-0.912513	-87.7264		-0.906254	1.70109		-0.917273	-0.551809
		-0.911936	-87.7256		-0.905674	1.69983		-0.9167	-0.552624
		-0.91136	-87.7247		-0.905094	1.69884		-0.916126	-0.55345
		-0.910783	-87.7238		-0.904515	1.69871		-0.915552	-0.554336
		-0.910207	-87.7238		-0.903935	1.69859		-0.914978	-0.55524
		-0.90963	-87.7247		-0.903355	1.69849		-0.914405	-0.556374
		-0.909054	-87.7265		-0.902776	1.69842		-0.913831	-0.557538
		-0.908477	-87.7285		-0.902196	1.69812		-0.913257	-0.558699
		-0.907901	-87.7304		-0.901616	1.6973		-0.912683	-0.55966
		-0.907324	-87.7322		-0.901037	1.6965		-0.912109	-0.560556
		-0.906747	-87.7327		-0.900457	1.69597		-0.911536	-0.561387
		-0.906171	-87.7324		-0.899878	1.69606		-0.910962	-0.562198
		-0.905594	-87.7321		-0.899298	1.69645		-0.910388	-0.563015
		-0.905018	-87.7317		-0.898718	1.69719		-0.909814	-0.563842
		-0.904441	-87.731		-0.898139	1.69788		-0.90924	-0.564483
		-0.903865	-87.731		-0.897559	1.69839		-0.908667	-0.564794
		-0.903288	-87.7312		-0.896979	1.69855		-0.908093	-0.565035
		-0.902712	-87.7315		-0.8964	1.69846		-0.907519	-0.565252
		-0.902135	-87.7319		-0.89582	1.69823		-0.906945	-0.565411
		-0.901559	-87.7326		-0.89524	1.69799		-0.906371	-0.565322
		-0.900982	-87.7336		-0.894661	1.69775		-0.905798	-0.565007
		-0.900406	-87.7348		-0.894081	1.69758		-0.905224	-0.564641
		-0.899829	-87.7359		-0.893501	1.69779		-0.90465	-0.56407
		-0.899253	-87.7366		-0.892922	1.69803		-0.904076	-0.563338
		-0.898676	-87.7367		-0.892342	1.69829		-0.903502	-0.563093
		-0.8981	-87.7364		-0.891762	1.6986		-0.902929	-0.563295
		-0.897523	-87.736		-0.891183	1.69867		-0.902355	-0.563616
		-0.896947	-87.7357		-0.890603	1.69823		-0.901781	-0.564084
		-0.89637	-87.7354		-0.890023	1.69779		-0.901207	-0.564633
		-0.895794	-87.7353		-0.889444	1.69731		-0.900634	-0.564869
		-0.895217	-87.7354		-0.888864	1.6965		-0.90006	-0.56482
		-0.894641	-87.7356		-0.888284	1.69555		-0.899486	-0.564715
		-0.894064	-87.7357		-0.887705	1.69451		-0.898912	-0.564918
		-0.893488	-87.7356		-0.887125	1.69347		-0.898338	-0.565433
		-0.892911	-87.7353		-0.886545	1.69254		-0.897765	-0.565932
		-0.892335	-87.7347		-0.885966	1.69195		-0.897191	-0.566377
		-0.891758	-87.7341		-0.885386	1.69128		-0.896617	-0.566761
		-0.891182	-87.7334		-0.884807	1.69043		-0.896043	-0.566556
		-0.890605	-87.7326		-0.884227	1.68955		-0.895469	-0.565643
		-0.890029	-87.7313		-0.883647	1.68871		-0.894896	-0.564982
		-0.889452	-87.73		-0.883068	1.68799		-0.894322	-0.564632
		-0.888876	-87.7287		-0.882488	1.68823		-0.893748	-0.564298
		-0.888299	-87.7275		-0.881908	1.68944		-0.893174	-0.564026
		-0.887723	-87.7267		-0.881329	1.69066		-0.892601	-0.563685
		-0.887146	-87.7265		-0.880749	1.69185		-0.892027	-0.562906
		-0.88657	-87.7262		-0.880169	1.693		-0.891453	-0.561885
		-0.885993	-87.7259		-0.87959	1.69305		-0.890879	-0.560816
		-0.885417	-87.7254		-0.87901	1.69263		-0.890305	-0.559545
		-0.88484	-87.7239		-0.87843	1.69219		-0.889732	-0.558192
		-0.884264	-87.722		-0.877851	1.69142		-0.889158	-0.556839
		-0.883687	-87.7204		-0.877271	1.69017		-0.888584	-0.55549
		-0.883111	-87.7189		-0.876691	1.68998		-0.88801	-0.554157
		-0.882534	-87.7175		-0.876112	1.68984		-0.887437	-0.552737
		-0.881958	-87.7168		-0.875532	1.6897		-0.886863	-0.551312
		-0.881381	-87.7164		-0.874952	1.69009		-0.886289	-0.549792
		-0.880805	-87.7153		-0.874373	1.69105		-0.885715	-0.548174
		-0.880228	-87.7143		-0.873793	1.69227		-0.885141	-0.546497
		-0.879652	-87.7133		-0.873213	1.6935		-0.884567	-0.545148
		-0.879075	-87.7121		-0.872634	1.69474		-0.883994	-0.544133
		-0.878499	-87.711		-0.872054	1.69555		-0.88342	-0.543296
		-0.877922	-87.71		-0.871475	1.69568		-0.882846	-0.542588
		-0.877345	-87.7089		-0.870895	1.69541		-0.882272	-0.541894
		-0.876769	-87.708		-0.870315	1.69471		-0.881699	-0.541116
		-0.876192	-87.7074		-0.869735	1.69401		-0.881125	-0.54016
		-0.875616	-87.707		-0.869156	1.69335		-0.880551	-0.539178
		-0.875039	-87.7067		-0.868576	1.69282		-0.879977	-0.538189
		-0.874463	-87.7064		-0.867997	1.69247		-0.879403	-0.537181
		-0.873886	-87.7062		-0.867417	1.6924		-0.87883	-0.536006
		-0.87331	-87.7061		-0.866837	1.69231		-0.878256	-0.534351
		-0.872733	-87.7058		-0.866258	1.69185		-0.877682	-0.532733
		-0.872157	-87.7053		-0.865678	1.69088		-0.877108	-0.531165
		-0.87158	-87.7048		-0.865098	1.68991		-0.876534	-0.529597
		-0.871004	-87.7042		-0.864519	1.68896		-0.875961	-0.528304
		-0.870427	-87.7029		-0.863939	1.68801		-0.875387	-0.527431
		-0.869851	-87.7023		-0.863359	1.6867		-0.874813	-0.52684
		-0.869274	-87.7018		-0.86278	1.68502		-0.874239	-0.526377
		-0.868698	-87.7014		-0.8622	1.68326		-0.873666	-0.525929
		-0.868121	-87.7011		-0.86162	1.68139		-0.873092	-0.525683
		-0.867545	-87.7008		-0.861041	1.6795		-0.872518	-0.525595
		-0.866968	-87.7003		-0.860461	1.67811		-0.871944	-0.525356
		-0.866392	-87.6999		-0.859881	1.67708		-0.87137	-0.525073
		-0.865815	-87.6994		-0.859302	1.67641		-0.870797	-0.52479
		-0.865239	-87.6992		-0.858722	1.67579		-0.870223	-0.524295
		-0.864662	-87.6992		-0.858142	1.67517		-0.869649	-0.523648
		-0.864086	-87.6995		-0.857563	1.6742		-0.869075	-0.522517
		-0.863509	-87.6998		-0.856983	1.67296		-0.868501	-0.521198
		-0.862933	-87.7001		-0.856403	1.67137		-0.867928	-0.519857
		-0.862356	-87.7003		-0.855824	1.66976		-0.867354	-0.518772
		-0.86178	-87.7006		-0.855244	1.66815		-0.86678	-0.517875
		-0.861203	-87.7013		-0.854665	1.66709		-0.866206	-0.517944
		-0.860627	-87.7023		-0.854085	1.66635		-0.865633	-0.51837
		-0.86005	-87.7033		-0.853505	1.66554		-0.865059	-0.518795
		-0.859474	-87.7044		-0.852926	1.66472		-0.864485	-0.519648
		-0.858897	-87.7053		-0.852346	1.66389		-0.863911	-0.520652
		-0.858321	-87.7056		-0.851766	1.66339		-0.863337	-0.521578
		-0.857744	-87.7055		-0.851187	1.66289		-0.862764	-0.522478
		-0.857168	-87.7054		-0.850607	1.66245		-0.86219	-0.523271
		-0.856591	-87.7055		-0.850027	1.66201		-0.861616	-0.523584
		-0.856015	-87.7064		-0.849448	1.66146		-0.861042	-0.523757
		-0.855438	-87.7084		-0.848868	1.66065		-0.860468	-0.524079
		-0.854862	-87.7111		-0.848288	1.66012		-0.859895	-0.524443
		-0.854285	-87.7139		-0.847709	1.66009		-0.859321	-0.524883
		-0.853709	-87.7165		-0.847129	1.66009		-0.858747	-0.525693
		-0.853132	-87.7186		-0.846549	1.66049		-0.858173	-0.5269
		-0.852556	-87.7202		-0.84597	1.6612		-0.857599	-0.528256
		-0.851979	-87.7206		-0.84539	1.6613		-0.857026	-0.529649
		-0.851403	-87.7211		-0.84481	1.66067		-0.856452	-0.531023
[truncated: 46,804 more rows]

## Sheet: Fig 4e
	Fig 4e. In vitro pre-tRNAHis cleavage assays catalyzed by WT PbHARP, L103E/V107E and A118E/A121E mutants.
		WT
		Reaction time (min)	Band intensity	Percent cleavage (%)
		0	443776	0
		5	201464	55
		10	55472	88
		20	28797	94
		30	6160	99
		45	2092	100
		60	1527	100

## Sheet: Fig 5b
	Fig 5b. In vitro cleavage assays of pre-tRNAHis mutants and PbHARP.
		Reaction time (min)	Band intensity				Percent cleavage (%)
			pre-tRNAHis	His-7bp	His-6bp		pre-tRNAHis	His-7bp	His-6bp
		0	125531	79892	62683		0	0	0
		5	125501	79748	62590		0	0.2	0.1
		10	125459	79301	62407		0	0.7	0.4
		20	125405	78126	61995		0.1	2.2	1.1
		30	125280	77128	61392		0.2	3.5	2.1
		45	125104	75306	60489		0.3	5.7	3.5
		60	124765	73029	59812		0.6	8.6	4.6

## Sheet: Fig 5c
	Fig 5c. In vitro cleavage assays of pre-tRNAHis mutants and TrHARP.
		Reaction time (min)	Band intensity				Percent cleavage (%)
			pre-tRNAHis	His-7bp	His-6bp		pre-tRNAHis	His-7bp	His-6bp
		0	77639	79322	64008		0	0	0
		5	77595	78386	63970		0	1.2	0
		10	77538	76966	63733		0.1	3	0.4
		20	77363	73500	63605		0.3	7.3	0.6
		30	77128	70327	63406		0.6	11	0.9
		45	76560	68669	63131		1.4	13	1.4
		60	76505	66139	63017		1.5	17	1.5

## Sheet: Fig 6a
	Fig 6a. Size-exclusion chromatographic analysis of TrHARP.
		100 mM NaCl			200 mM NaCl			500 mM NaCl
		Elution volume (mL)	UV 1_280 (mAU)		Elution volume (mL)	UV 1_280 (mAU)		Elution volume (mL)	UV 1_280 (mAU)
		-2.00222	-0.093403		-2.00199	0.002787		-2.0021	-1.66393
		-2.00156	-1.44756		-2.00132	0.016194		-2.00144	-10.7759
		-2.00089	-1.62		-2.00066	0.019584		-2.00077	-11.5385
		-2.00022	-1.75282		-1.99999	0.022608		-2.00011	-12.1277
		-1.99956	-1.86481		-1.99933	0.025174		-1.99944	-12.612
		-1.99889	-1.96435		-1.99866	0.027457		-1.99877	-13.0511
		-1.99823	-2.05906		-1.99799	0.029723		-1.99811	-13.4735
		-1.99756	-2.1528		-1.99733	0.032093		-1.99744	-13.8901
		-1.9969	-2.24139		-1.99666	0.03447		-1.99678	-14.3056
		-1.99623	-2.32531		-1.996	0.036851		-1.99611	-14.7225
		-1.99557	-2.40945		-1.99533	0.039233		-1.99545	-15.1396
		-1.9949	-2.49883		-1.99467	0.041758		-1.99478	-15.5548
		-1.99423	-2.59236		-1.994	0.04445		-1.99412	-15.9699
		-1.99357	-2.68642		-1.99334	0.047145		-1.99345	-16.3861
		-1.9929	-2.7802		-1.99267	0.04984		-1.99279	-16.8011
		-1.99224	-2.87423		-1.99201	0.052435		-1.99212	-17.2173
		-1.99157	-2.96842		-1.99134	0.054552		-1.99145	-17.6338
		-1.99091	-3.06242		-1.99067	0.056272		-1.99079	-18.0499
		-1.99024	-3.15657		-1.99001	0.057986		-1.99012	-18.4671
		-1.98958	-3.25106		-1.98934	0.059702		-1.98946	-18.8831
		-1.98891	-3.34522		-1.98868	0.061632		-1.98879	-19.299
		-1.98825	-3.43978		-1.98801	0.063971		-1.98813	-19.7132
		-1.98758	-3.53413		-1.98735	0.066523		-1.98746	-20.1277
		-1.98691	-3.62882		-1.98668	0.069082		-1.9868	-20.5434
		-1.98625	-3.71531		-1.98602	0.07092		-1.98613	-20.7706
		-1.98558	-3.77032		-1.98535	0.072563		-1.98546	-20.7685
		-1.98492	-3.86436		-1.98469	0.074605		-1.9848	-20.7665
		-1.98425	-3.95809		-1.98402	0.076551		-1.98413	-20.7648
		-1.98359	-4.05225		-1.98335	0.078494		-1.98347	-20.7635
		-1.98292	-4.14601		-1.98269	0.080408		-1.9828	-20.7622
		-1.98226	-4.23967		-1.98202	0.081966		-1.98214	-20.7609
		-1.98159	-4.33365		-1.98136	0.083228		-1.98147	-20.7596
		-1.98092	-4.42786		-1.98069	0.084491		-1.98081	-20.7584
		-1.98026	-4.52183		-1.98003	0.08575		-1.98014	-20.7572
		-1.97959	-4.61573		-1.97936	0.087022		-1.97948	-20.7561
		-1.97893	-4.69702		-1.9787	0.088344		-1.97881	-20.7549
		-1.97826	-4.70533		-1.97803	0.089422		-1.97814	-20.7538
		-1.9776	-4.70568		-1.97736	0.090066		-1.97748	-20.7527
		-1.97693	-4.70602		-1.9767	0.090547		-1.97681	-20.7518
		-1.97627	-4.70636		-1.97603	0.091145		-1.97615	-20.7508
		-1.9756	-4.70667		-1.97537	0.09211		-1.97548	-20.7498
		-1.97494	-4.70697		-1.9747	0.093309		-1.97482	-20.7487
		-1.97427	-4.70727		-1.97404	0.094512		-1.97415	-20.7476
		-1.9736	-4.70757		-1.97337	0.095717		-1.97348	-20.7464
		-1.97294	-4.70775		-1.97271	0.096958		-1.97282	-20.7454
		-1.97227	-4.70718		-1.97204	0.098279		-1.97215	-20.7446
		-1.97161	-4.70658		-1.97138	0.09946		-1.97149	-20.7439
		-1.97094	-4.70576		-1.97071	0.100207		-1.97082	-20.7433
		-1.97028	-4.70494		-1.97004	0.100721		-1.97016	-20.7429
		-1.96961	-4.70444		-1.96938	0.101237		-1.96949	-20.7422
		-1.96894	-4.70506		-1.96871	0.10176		-1.96883	-20.7415
		-1.96828	-4.70543		-1.96805	0.102109		-1.96816	-20.7408
		-1.96761	-4.70518		-1.96738	0.102238		-1.9675	-20.7401
		-1.96695	-4.70486		-1.96672	0.102306		-1.96683	-20.7396
		-1.96628	-4.70397		-1.96605	0.102187		-1.96616	-20.7395
		-1.96562	-4.70212		-1.96538	0.101801		-1.9655	-20.7395
		-1.96495	-4.7007		-1.96472	0.101219		-1.96483	-20.7395
		-1.96429	-4.69957		-1.96405	0.100546		-1.96417	-20.7392
		-1.96362	-4.69843		-1.96339	0.099866		-1.9635	-20.7388
		-1.96296	-4.69745		-1.96272	0.099359		-1.96284	-20.7386
		-1.96229	-4.69665		-1.96206	0.099149		-1.96217	-20.7384
		-1.96162	-4.69625		-1.96139	0.09888		-1.96151	-20.7381
		-1.96096	-4.696		-1.96073	0.09848		-1.96084	-20.7377
		-1.96029	-4.69574		-1.96006	0.098081		-1.96018	-20.7374
		-1.95963	-4.69535		-1.9594	0.097339		-1.95951	-20.7372
		-1.95896	-4.69475		-1.95873	0.096391		-1.95884	-20.7371
		-1.9583	-4.694		-1.95806	0.095931		-1.95818	-20.7374
		-1.95763	-4.69319		-1.9574	0.095786		-1.95751	-20.7382
		-1.95697	-4.69237		-1.95673	0.09564		-1.95685	-20.7392
		-1.9563	-4.69147		-1.95607	0.095744		-1.95618	-20.7401
		-1.95564	-4.69052		-1.9554	0.095754		-1.95552	-20.7411
		-1.95497	-4.68908		-1.95474	0.095353		-1.95485	-20.7419
		-1.9543	-4.68759		-1.95407	0.094816		-1.95419	-20.7428
		-1.95364	-4.68618		-1.95341	0.094308		-1.95352	-20.7443
		-1.95297	-4.68553		-1.95274	0.093759		-1.95286	-20.7459
		-1.95231	-4.68503		-1.95208	0.093222		-1.95219	-20.7474
		-1.95164	-4.68497		-1.95141	0.093004		-1.95152	-20.749
		-1.95098	-4.68489		-1.95074	0.092917		-1.95086	-20.7504
		-1.95031	-4.68465		-1.95008	0.092829		-1.95019	-20.7512
		-1.94965	-4.68396		-1.94941	0.092764		-1.94953	-20.752
		-1.94898	-4.68323		-1.94875	0.09293		-1.94886	-20.7528
		-1.94832	-4.68227		-1.94808	0.093537		-1.9482	-20.7538
		-1.94765	-4.6813		-1.94742	0.094142		-1.94753	-20.7549
		-1.94698	-4.68037		-1.94675	0.094755		-1.94687	-20.7559
		-1.94632	-4.67976		-1.94609	0.095391		-1.9462	-20.7568
		-1.94565	-4.67914		-1.94542	0.096019		-1.94553	-20.7577
		-1.94499	-4.67851		-1.94476	0.096592		-1.94487	-20.7579
		-1.94432	-4.67788		-1.94409	0.097161		-1.9442	-20.758
		-1.94366	-4.67729		-1.94342	0.097744		-1.94354	-20.758
		-1.94299	-4.67677		-1.94276	0.098336		-1.94287	-20.758
		-1.94233	-4.67627		-1.94209	0.098686		-1.94221	-20.7579
		-1.94166	-4.67576		-1.94143	0.098685		-1.94154	-20.7574
		-1.94099	-4.67525		-1.94076	0.098685		-1.94088	-20.7568
		-1.94033	-4.67458		-1.9401	0.098639		-1.94021	-20.7564
		-1.93966	-4.67366		-1.93943	0.098394		-1.93955	-20.756
		-1.939	-4.6736		-1.93877	0.097908		-1.93888	-20.7556
		-1.93833	-4.67355		-1.9381	0.097366		-1.93821	-20.7552
		-1.93767	-4.6735		-1.93743	0.096824		-1.93755	-20.7546
		-1.937	-4.67345		-1.93677	0.096413		-1.93688	-20.754
		-1.93634	-4.67324		-1.9361	0.096435		-1.93622	-20.7533
		-1.93567	-4.67171		-1.93544	0.096764		-1.93555	-20.7529
		-1.93501	-4.67017		-1.93477	0.09709		-1.93489	-20.7528
		-1.93434	-4.66863		-1.93411	0.097414		-1.93422	-20.7527
		-1.93367	-4.66692		-1.93344	0.097721		-1.93355	-20.7526
		-1.93301	-4.66564		-1.93278	0.098064		-1.93289	-20.7525
		-1.93234	-4.66551		-1.93211	0.098687		-1.93222	-20.7524
		-1.93168	-4.66539		-1.93145	0.099468		-1.93156	-20.7524
		-1.93101	-4.66528		-1.93078	0.100244		-1.93089	-20.7527
		-1.93035	-4.66619		-1.93011	0.100977		-1.93023	-20.7531
		-1.92968	-4.66709		-1.92945	0.101482		-1.92956	-20.7534
		-1.92902	-4.66783		-1.92878	0.101645		-1.9289	-20.7532
		-1.92835	-4.66857		-1.92812	0.101595		-1.92823	-20.7527
		-1.92768	-4.66919		-1.92745	0.101545		-1.92757	-20.7523
		-1.92702	-4.66938		-1.92679	0.101493		-1.9269	-20.7519
		-1.92635	-4.66969		-1.92612	0.101597		-1.92623	-20.7517
		-1.92569	-4.6702		-1.92545	0.102161		-1.92557	-20.7521
		-1.92502	-4.67071		-1.92479	0.102824		-1.9249	-20.7523
		-1.92436	-4.67109		-1.92412	0.10349		-1.92424	-20.7518
		-1.92369	-4.67099		-1.92346	0.104053		-1.92357	-20.7514
		-1.92303	-4.67094		-1.92279	0.10425		-1.92291	-20.751
		-1.92236	-4.67091		-1.92213	0.104155		-1.92224	-20.7504
		-1.92169	-4.67088		-1.92146	0.104059		-1.92158	-20.7499
		-1.92103	-4.67085		-1.9208	0.103948		-1.92091	-20.7494
		-1.92036	-4.67084		-1.92013	0.103774		-1.92024	-20.749
		-1.9197	-4.67002		-1.91947	0.103574		-1.91958	-20.7484
		-1.91903	-4.66917		-1.9188	0.103462		-1.91891	-20.7478
		-1.91837	-4.66834		-1.91813	0.103351		-1.91825	-20.7472
		-1.9177	-4.66719		-1.91747	0.103457		-1.91758	-20.7466
		-1.91704	-4.66496		-1.9168	0.104177		-1.91692	-20.746
		-1.91637	-4.66319		-1.91614	0.105039		-1.91625	-20.745
		-1.91571	-4.66143		-1.91547	0.105894		-1.91559	-20.7438
		-1.91504	-4.65967		-1.91481	0.106751		-1.91492	-20.7424
		-1.91437	-4.65789		-1.91414	0.107459		-1.91426	-20.7408
		-1.91371	-4.6532		-1.91348	0.1077		-1.91359	-20.7393
		-1.91304	-4.64807		-1.91281	0.107743		-1.91292	-20.7373
		-1.91238	-4.64288		-1.91214	0.107757		-1.91226	-20.7352
		-1.91171	-4.63774		-1.91148	0.107771		-1.91159	-20.7338
		-1.91105	-4.63254		-1.91081	0.108015		-1.91093	-20.7326
		-1.91038	-4.6266		-1.91015	0.108914		-1.91026	-20.7312
		-1.90972	-4.62048		-1.90948	0.109902		-1.9096	-20.7269
		-1.90905	-4.61434		-1.90882	0.110827		-1.90893	-20.722
		-1.90838	-4.6083		-1.90815	0.111749		-1.90827	-20.7176
		-1.90772	-4.60227		-1.90749	0.112837		-1.9076	-20.7132
		-1.90705	-4.59735		-1.90682	0.114421		-1.90694	-20.7088
		-1.90639	-4.59268		-1.90616	0.116229		-1.90627	-20.7044
		-1.90572	-4.58807		-1.90549	0.118201		-1.9056	-20.7
		-1.90506	-4.58343		-1.90482	0.120184		-1.90494	-20.6956
		-1.90439	-4.57837		-1.90416	0.122281		-1.90427	-20.6912
		-1.90373	-4.57271		-1.90349	0.124497		-1.90361	-20.6868
		-1.90306	-4.56708		-1.90283	0.12628		-1.90294	-20.6831
		-1.9024	-4.56144		-1.90216	0.127747		-1.90228	-20.6792
		-1.90173	-4.55583		-1.9015	0.129254		-1.90161	-20.6748
		-1.90107	-4.54943		-1.90083	0.131016		-1.90095	-20.6704
		-1.9004	-4.54275		-1.90017	0.133207		-1.90028	-20.6653
		-1.89973	-4.53603		-1.8995	0.135516		-1.89962	-20.6593
		-1.89907	-4.52937		-1.89884	0.137902		-1.89895	-20.6532
		-1.8984	-4.52271		-1.89817	0.140315		-1.89828	-20.6471
		-1.89774	-4.51383		-1.8975	0.142849		-1.89762	-20.6409
		-1.89707	-4.50382		-1.89684	0.14559		-1.89695	-20.6339
		-1.89641	-4.49366		-1.89617	0.148488		-1.89629	-20.6268
		-1.89574	-4.4834		-1.89551	0.151444		-1.89562	-20.6202
		-1.89508	-4.47167		-1.89484	0.154494		-1.89496	-20.6139
		-1.89441	-4.45765		-1.89418	0.158174		-1.89429	-20.6072
		-1.89374	-4.44399		-1.89351	0.162351		-1.89362	-20.5973
		-1.89308	-4.43039		-1.89285	0.166549		-1.89296	-20.587
		-1.89241	-4.41667		-1.89218	0.170733		-1.89229	-20.5759
		-1.89175	-4.39955		-1.89152	0.175149		-1.89163	-20.5647
		-1.89108	-4.37982		-1.89085	0.180748		-1.89096	-20.5526
		-1.89042	-4.36071		-1.89018	0.18708		-1.8903	-20.5385
		-1.88975	-4.34242		-1.88952	0.193747		-1.88963	-20.5245
		-1.88909	-4.32397		-1.88885	0.200388		-1.88897	-20.5106
		-1.88842	-4.29795		-1.88819	0.207475		-1.8883	-20.4962
		-1.88776	-4.27049		-1.88752	0.216719		-1.88764	-20.4779
		-1.88709	-4.24313		-1.88686	0.226541		-1.88697	-20.4571
		-1.88642	-4.2157		-1.88619	0.236421		-1.8863	-20.4363
		-1.88576	-4.18768		-1.88553	0.246356		-1.88564	-20.4156
		-1.88509	-4.15422		-1.88486	0.256675		-1.88497	-20.3945
		-1.88443	-4.12015		-1.8842	0.268675		-1.88431	-20.3694
		-1.88376	-4.08712		-1.88353	0.279932		-1.88364	-20.343
		-1.8831	-4.0544		-1.88286	0.291115		-1.88298	-20.3168
		-1.88243	-4.02097		-1.8822	0.302383		-1.88231	-20.2908
		-1.88176	-3.9821		-1.88153	0.314631		-1.88165	-20.2639
		-1.8811	-3.94231		-1.88087	0.329792		-1.88098	-20.2319
		-1.88043	-3.90511		-1.8802	0.345502		-1.88031	-20.2
		-1.87977	-3.86836		-1.87954	0.36137		-1.87965	-20.1686
		-1.8791	-3.83132		-1.87887	0.377401		-1.87898	-20.1371
		-1.87844	-3.79191		-1.8782	0.394416		-1.87832	-20.1043
		-1.87777	-3.7521		-1.87754	0.4124		-1.87765	-20.0695
		-1.87711	-3.71305		-1.87687	0.429677		-1.87699	-20.035
		-1.87644	-3.67415		-1.87621	0.446712		-1.87632	-20.0033
		-1.87578	-3.63502		-1.87554	0.464109		-1.87566	-19.972
		-1.87511	-3.59535		-1.87488	0.482979		-1.87499	-19.9387
		-1.87444	-3.55543		-1.87421	0.502806		-1.87433	-19.9042
		-1.87378	-3.51449		-1.87355	0.521977		-1.87366	-19.8698
		-1.87311	-3.47375		-1.87288	0.541224		-1.87299	-19.8353
		-1.87245	-3.43287		-1.87222	0.560605		-1.87233	-19.8009
		-1.87178	-3.39232		-1.87155	0.580435		-1.87166	-19.7666
		-1.87112	-3.35207		-1.87088	0.601297		-1.871	-19.7333
		-1.87045	-3.31221		-1.87022	0.621691		-1.87033	-19.7019
		-1.86979	-3.27251		-1.86955	0.642023		-1.86967	-19.6711
		-1.86912	-3.23374		-1.86889	0.662678		-1.869	-19.6387
		-1.86845	-3.19532		-1.86822	0.683288		-1.86834	-19.604
		-1.86779	-3.1576		-1.86756	0.703548		-1.86767	-19.5689
		-1.86712	-3.12037		-1.86689	0.723342		-1.86701	-19.5341
		-1.86646	-3.08324		-1.86623	0.743198		-1.86634	-19.5006
		-1.86579	-3.04704		-1.86556	0.7631		-1.86567	-19.4674
		-1.86513	-3.01113		-1.86489	0.782998		-1.86501	-19.4356
		-1.86446	-2.97725		-1.86423	0.802944		-1.86434	-19.4041
		-1.8638	-2.94371		-1.86356	0.822836		-1.86368	-19.3732
		-1.86313	-2.91002		-1.8629	0.842763		-1.86301	-19.3427
		-1.86247	-2.8788		-1.86223	0.862538		-1.86235	-19.3124
		-1.8618	-2.84965		-1.86157	0.882095		-1.86168	-19.2826
		-1.86113	-2.8227		-1.8609	0.900642		-1.86102	-19.2529
		-1.86047	-2.79621		-1.86024	0.918697		-1.86035	-19.2265
		-1.8598	-2.76997		-1.85957	0.936703		-1.85969	-19.2007
		-1.85914	-2.74507		-1.85891	0.954822		-1.85902	-19.1762
		-1.85847	-2.72448		-1.85824	0.972427		-1.85835	-19.1524
		-1.85781	-2.7059		-1.85757	0.988745		-1.85769	-19.129
		-1.85714	-2.68776		-1.85691	1.00452		-1.85702	-19.1078
		-1.85648	-2.67096		-1.85624	1.02029		-1.85636	-19.0866
		-1.85581	-2.65494		-1.85558	1.03577		-1.85569	-19.0665
		-1.85515	-2.64704		-1.85491	1.04947		-1.85503	-19.0465
		-1.85448	-2.63918		-1.85425	1.06027		-1.85436	-19.0305
		-1.85381	-2.63143		-1.85358	1.07062		-1.8537	-19.0171
		-1.85315	-2.62491		-1.85292	1.08099		-1.85303	-19.0042
		-1.85248	-2.61921		-1.85225	1.09109		-1.85236	-18.9928
		-1.85182	-2.61981		-1.85159	1.09967		-1.8517	-18.9818
		-1.85115	-2.62043		-1.85092	1.10636		-1.85103	-18.9746
		-1.85049	-2.62106		-1.85025	1.11304		-1.85037	-18.9693
		-1.84982	-2.62401		-1.84959	1.11976		-1.8497	-18.9647
		-1.84916	-2.62798		-1.84892	1.12622		-1.84904	-18.9614
		-1.84849	-2.6382		-1.84826	1.13092		-1.84837	-18.9581
		-1.84783	-2.64836		-1.84759	1.133		-1.84771	-18.9604
		-1.84716	-2.6585		-1.84693	1.13497		-1.84704	-18.9632
		-1.84649	-2.67089		-1.84626	1.13684		-1.84638	-18.967
		-1.84583	-2.68395		-1.8456	1.13878		-1.84571	-18.972
		-1.84516	-2.69948		-1.84493	1.13954		-1.84504	-18.9781
		-1.8445	-2.71503		-1.84427	1.13773		-1.84438	-18.9864
		-1.84383	-2.73062		-1.8436	1.13587		-1.84371	-18.995
		-1.84317	-2.74933		-1.84293	1.134		-1.84305	-19.0041
		-1.8425	-2.76832		-1.84227	1.13215		-1.84238	-19.0137
		-1.84184	-2.78794		-1.8416	1.12809		-1.84172	-19.025
		-1.84117	-2.80757		-1.84094	1.12227		-1.84105	-19.0378
		-1.8405	-2.8278		-1.84027	1.11645		-1.84038	-19.0506
		-1.83984	-2.84917		-1.83961	1.11064		-1.83972	-19.0638
		-1.83917	-2.87027		-1.83894	1.10481		-1.83905	-19.0773
		-1.83851	-2.89137		-1.83828	1.09722		-1.83839	-19.0907
		-1.83784	-2.91241		-1.83761	1.08827		-1.83772	-19.1044
		-1.83718	-2.93392		-1.83694	1.07928		-1.83706	-19.1179
		-1.83651	-2.95485		-1.83628	1.07033		-1.83639	-19.1342
		-1.83585	-2.9735		-1.83561	1.06125		-1.83573	-19.1508
		-1.83518	-2.99245		-1.83495	1.05207		-1.83506	-19.1675
		-1.83451	-3.01251		-1.83428	1.04279		-1.8344	-19.1841
		-1.83385	-3.03371		-1.83362	1.03349		-1.83373	-19.2006
		-1.83318	-3.05538		-1.83295	1.02421		-1.83306	-19.2173
		-1.83252	-3.07626		-1.83229	1.01443		-1.8324	-19.2335
		-1.83185	-3.09688		-1.83162	1.00404		-1.83173	-19.2481
		-1.83119	-3.11745		-1.83096	0.993413		-1.83107	-19.2629
		-1.83052	-3.13952		-1.83029	0.982718		-1.8304	-19.2779
		-1.82986	-3.16265		-1.82962	0.972069		-1.82974	-19.2941
		-1.82919	-3.18406		-1.82896	0.960257		-1.82907	-19.3098
		-1.82852	-3.20464		-1.82829	0.947994		-1.82841	-19.3252
		-1.82786	-3.22518		-1.82763	0.936178		-1.82774	-19.3407
		-1.82719	-3.24645		-1.82696	0.924495		-1.82708	-19.3566
		-1.82653	-3.26777		-1.8263	0.912709		-1.82641	-19.3732
		-1.82586	-3.28749		-1.82563	0.900366		-1.82574	-19.3882
		-1.8252	-3.3069		-1.82496	0.887905		-1.82508	-19.403
		-1.82453	-3.32643		-1.8243	0.875706		-1.82441	-19.4178
		-1.82387	-3.34708		-1.82363	0.863489		-1.82375	-19.4337
		-1.8232	-3.36715		-1.82297	0.851283		-1.82308	-19.4501
		-1.82254	-3.38636		-1.8223	0.838711		-1.82242	-19.4654
		-1.82187	-3.40527		-1.82164	0.827037		-1.82175	-19.4805
		-1.8212	-3.42483		-1.82097	0.816688		-1.82109	-19.4958
		-1.82054	-3.44472		-1.82031	0.806359		-1.82042	-19.5119
		-1.81987	-3.46375		-1.81964	0.795713		-1.81976	-19.528
		-1.81921	-3.48238		-1.81898	0.784847		-1.81909	-19.5425
		-1.81854	-3.50101		-1.81831	0.775048		-1.81842	-19.5568
		-1.81788	-3.52002		-1.81764	0.765572		-1.81776	-19.571
		-1.81721	-3.53911		-1.81698	0.756085		-1.81709	-19.5849
		-1.81655	-3.55646		-1.81631	0.7464		-1.81643	-19.5977
		-1.81588	-3.57308		-1.81565	0.736679		-1.81576	-19.6101
		-1.81522	-3.58956		-1.81498	0.727132		-1.8151	-19.623
		-1.81455	-3.60682		-1.81432	0.718051		-1.81443	-19.6365
		-1.81388	-3.62419		-1.81365	0.708686		-1.81377	-19.6505
		-1.81322	-3.63979		-1.81299	0.697616		-1.8131	-19.6638
		-1.81255	-3.65467		-1.81232	0.686488		-1.81244	-19.6759
		-1.81189	-3.66978		-1.81166	0.676032		-1.81177	-19.6876
		-1.81122	-3.68602		-1.81099	0.666499		-1.8111	-19.6996
		-1.81056	-3.70246		-1.81032	0.657428		-1.81044	-19.7118
		-1.80989	-3.71645		-1.80966	0.649144		-1.80977	-19.7235
		-1.80923	-3.72982		-1.80899	0.640903		-1.80911	-19.7348
		-1.80856	-3.74315		-1.80833	0.633461		-1.80844	-19.746
		-1.8079	-3.75656		-1.80766	0.62633		-1.80778	-19.7579
		-1.80723	-3.76945		-1.807	0.619095		-1.80711	-19.7699
		-1.80656	-3.78134		-1.80633	0.611771		-1.80645	-19.7817
		-1.8059	-3.79296		-1.80567	0.604665		-1.80578	-19.7931
		-1.80523	-3.80468		-1.805	0.598774		-1.80511	-19.8047
		-1.80457	-3.81647		-1.80434	0.592722		-1.80445	-19.8171
		-1.8039	-3.82779		-1.80367	0.585653		-1.80378	-19.8299
		-1.80324	-3.83843		-1.803	0.577949		-1.80312	-19.8405
		-1.80257	-3.84891		-1.80234	0.570412		-1.80245	-19.8502
		-1.80191	-3.86016		-1.80167	0.562899		-1.80179	-19.8596
		-1.80124	-3.87167		-1.80101	0.55544		-1.80112	-19.8685
		-1.80058	-3.88284		-1.80034	0.547829		-1.80046	-19.8773
		-1.79991	-3.89364		-1.79968	0.540242		-1.79979	-19.8861
		-1.79924	-3.90435		-1.79901	0.533168		-1.79913	-19.895
		-1.79858	-3.91618		-1.79835	0.526454		-1.79846	-19.904
		-1.79791	-3.92845		-1.79768	0.519776		-1.79779	-19.9142
		-1.79725	-3.939		-1.79702	0.512963		-1.79713	-19.9244
		-1.79658	-3.9488		-1.79635	0.506385		-1.79646	-19.9337
		-1.79592	-3.95829		-1.79568	0.500861		-1.7958	-19.9427
		-1.79525	-3.96795		-1.79502	0.495742		-1.79513	-19.9514
		-1.79459	-3.97765		-1.79435	0.490664		-1.79447	-19.9596
		-1.79392	-3.98635		-1.79369	0.4859		-1.7938	-19.9674
		-1.79325	-3.99477		-1.79302	0.481487		-1.79313	-19.9744
		-1.79259	-4.00315		-1.79236	0.477461		-1.79247	-19.9813
		-1.79192	-4.01156		-1.79169	0.473222		-1.7918	-19.9887
		-1.79126	-4.01956		-1.79103	0.468816		-1.79114	-19.9965
		-1.79059	-4.02643		-1.79036	0.463938		-1.79047	-20.0035
		-1.78993	-4.03304		-1.78969	0.458867		-1.78981	-20.01
		-1.78926	-4.0404		-1.78903	0.454124		-1.78914	-20.0163
		-1.7886	-4.04808		-1.78836	0.449434		-1.78848	-20.0226
		-1.78793	-4.05532		-1.7877	0.44475		-1.78781	-20.0287
		-1.78727	-4.06199		-1.78703	0.439975		-1.78715	-20.0342
		-1.7866	-4.06865		-1.78637	0.435355		-1.78648	-20.0393
		-1.78593	-4.07515		-1.7857	0.430996		-1.78581	-20.0445
		-1.78527	-4.08164		-1.78504	0.426676		-1.78515	-20.0503
		-1.7846	-4.08774		-1.78437	0.422269		-1.78448	-20.0568
		-1.78394	-4.09372		-1.78371	0.417275		-1.78382	-20.0626
		-1.78327	-4.09954		-1.78304	0.412353		-1.78315	-20.0683
		-1.78261	-4.10571		-1.78237	0.407577		-1.78249	-20.074
		-1.78194	-4.11189		-1.78171	0.402852		-1.78182	-20.079
		-1.78127	-4.11798		-1.78104	0.398081		-1.78116	-20.0834
		-1.78061	-4.12412		-1.78038	0.393184		-1.78049	-20.0874
		-1.77994	-4.13033		-1.77971	0.389948		-1.77982	-20.0912
		-1.77928	-4.13648		-1.77905	0.387091		-1.77916	-20.0951
		-1.77861	-4.14239		-1.77838	0.384272		-1.77849	-20.1004
		-1.77795	-4.14743		-1.77771	0.381409		-1.77783	-20.1057
		-1.77728	-4.15194		-1.77705	0.378193		-1.77716	-20.1109
		-1.77662	-4.15626		-1.77638	0.374168		-1.7765	-20.1161
		-1.77595	-4.16011		-1.77572	0.370012		-1.77583	-20.1213
		-1.77529	-4.16375		-1.77505	0.365905		-1.77517	-20.1266
		-1.77462	-4.1674		-1.77439	0.361669		-1.7745	-20.1311
		-1.77395	-4.17104		-1.77372	0.357405		-1.77384	-20.1355
		-1.77329	-4.17478		-1.77306	0.353241		-1.77317	-20.1399
		-1.77262	-4.17868		-1.77239	0.34909		-1.7725	-20.1443
		-1.77196	-4.1826		-1.77173	0.344941		-1.77184	-20.1485
		-1.77129	-4.18647		-1.77106	0.340953		-1.77117	-20.1518
		-1.77063	-4.19033		-1.77039	0.338002		-1.77051	-20.155
		-1.76996	-4.19503		-1.76973	0.335765		-1.76984	-20.1582
		-1.7693	-4.20046		-1.76906	0.333597		-1.76918	-20.1618
		-1.76863	-4.20556		-1.7684	0.331475		-1.76851	-20.1662
		-1.76797	-4.21025		-1.76773	0.329634		-1.76785	-20.171
		-1.7673	-4.21481		-1.76707	0.327951		-1.76718	-20.1759
		-1.76663	-4.21941		-1.7664	0.326382		-1.76652	-20.1808
		-1.76597	-4.22406		-1.76574	0.324824		-1.76585	-20.1858
		-1.7653	-4.22792		-1.76507	0.322918		-1.76518	-20.1906
		-1.76464	-4.23112		-1.76441	0.320219		-1.76452	-20.1941
		-1.76397	-4.23424		-1.76374	0.317516		-1.76385	-20.1973
		-1.76331	-4.23748		-1.76307	0.314811		-1.76319	-20.2003
		-1.76264	-4.24076		-1.76241	0.312156		-1.76252	-20.2032
		-1.76198	-4.24396		-1.76174	0.309667		-1.76186	-20.2064
		-1.76131	-4.24713		-1.76108	0.307323		-1.76119	-20.2101
		-1.76065	-4.25054		-1.76041	0.305009		-1.76053	-20.2142
		-1.75998	-4.2542		-1.75975	0.302664		-1.75986	-20.2183
		-1.75931	-4.25796		-1.75908	0.300313		-1.7592	-20.2227
		-1.75865	-4.26175		-1.75842	0.298361		-1.75853	-20.2271
		-1.75798	-4.26557		-1.75775	0.296665		-1.75786	-20.231
		-1.75732	-4.26924		-1.75709	0.295552		-1.7572	-20.2346
		-1.75665	-4.27284		-1.75642	0.294585		-1.75653	-20.2384
		-1.75599	-4.27592		-1.75575	0.293597		-1.75587	-20.2421
		-1.75532	-4.27851		-1.75509	0.291437		-1.7552	-20.2458
		-1.75466	-4.28115		-1.75442	0.28899		-1.75454	-20.2497
		-1.75399	-4.28444		-1.75376	0.286655		-1.75387	-20.2535
		-1.75332	-4.28801		-1.75309	0.284326		-1.7532	-20.2573
		-1.75266	-4.29158		-1.75243	0.282024		-1.75254	-20.261
		-1.75199	-4.29525		-1.75176	0.279638		-1.75187	-20.2642
		-1.75133	-4.29863		-1.7511	0.277362		-1.75121	-20.2666
		-1.75066	-4.3013		-1.75043	0.275764		-1.75054	-20.2687
		-1.75	-4.30367		-1.74976	0.274156		-1.74988	-20.2714
		-1.74933	-4.30537		-1.7491	0.27259		-1.74921	-20.2744
		-1.74867	-4.30676		-1.74843	0.271063		-1.74855	-20.2779
		-1.748	-4.30883		-1.74777	0.269574		-1.74788	-20.2819
		-1.74734	-4.31191		-1.7471	0.268179		-1.74722	-20.286
		-1.74667	-4.3153		-1.74644	0.266775		-1.74655	-20.29
		-1.746	-4.31877		-1.74577	0.265409		-1.74588	-20.2941
		-1.74534	-4.32229		-1.74511	0.264046		-1.74522	-20.2971
		-1.74467	-4.3254		-1.74444	0.26272		-1.74455	-20.2994
		-1.74401	-4.32792		-1.74378	0.261427		-1.74389	-20.3017
		-1.74334	-4.33049		-1.74311	0.260124		-1.74322	-20.3043
		-1.74268	-4.33353		-1.74244	0.258769		-1.74256	-20.3072
		-1.74201	-4.33673		-1.74178	0.257418		-1.74189	-20.31
		-1.74134	-4.34022		-1.74111	0.256201		-1.74123	-20.3128
		-1.74068	-4.3441		-1.74045	0.255118		-1.74056	-20.3157
		-1.74001	-4.34795		-1.73978	0.254093		-1.73989	-20.3188
		-1.73935	-4.35167		-1.73912	0.252929		-1.73923	-20.3219
		-1.73868	-4.35537		-1.73845	0.251674		-1.73856	-20.325
		-1.73802	-4.35986		-1.73778	0.250223		-1.7379	-20.3281
		-1.73735	-4.36505		-1.73712	0.248698		-1.73723	-20.3305
		-1.73669	-4.36935		-1.73645	0.247351		-1.73657	-20.3323
		-1.73602	-4.37304		-1.73579	0.246245		-1.7359	-20.3335
		-1.73536	-4.37667		-1.73512	0.245174		-1.73524	-20.3343
		-1.73469	-4.37995		-1.73446	0.243844		-1.73457	-20.335
		-1.73402	-4.38298		-1.73379	0.242436		-1.73391	-20.3363
		-1.73336	-4.3859		-1.73313	0.240786		-1.73324	-20.3383
		-1.73269	-4.38879		-1.73246	0.238888		-1.73257	-20.3403
		-1.73203	-4.39168		-1.7318	0.237211		-1.73191	-20.3423
		-1.73136	-4.39407		-1.73113	0.236264		-1.73124	-20.3443
		-1.7307	-4.39621		-1.73046	0.235519		-1.73058	-20.3473
		-1.73003	-4.39815		-1.7298	0.234993		-1.72991	-20.3508
		-1.72937	-4.39993		-1.72913	0.234677		-1.72925	-20.3545
		-1.7287	-4.40166		-1.72847	0.234294		-1.72858	-20.3582
		-1.72803	-4.40384		-1.7278	0.233706		-1.72792	-20.3619
		-1.72737	-4.40643		-1.72714	0.233072		-1.72725	-20.3651
		-1.7267	-4.40879		-1.72647	0.232119		-1.72659	-20.3679
		-1.72604	-4.41101		-1.72581	0.231041		-1.72592	-20.3704
		-1.72537	-4.41323		-1.72514	0.229647		-1.72525	-20.3726
		-1.72471	-4.41542		-1.72448	0.22796		-1.72459	-20.3749
		-1.72404	-4.41768		-1.72381	0.226231		-1.72392	-20.3773
		-1.72338	-4.42005		-1.72314	0.224371		-1.72326	-20.3798
		-1.72271	-4.42244		-1.72248	0.222487		-1.72259	-20.3822
		-1.72205	-4.4249		-1.72181	0.221538		-1.72193	-20.3846
		-1.72138	-4.42749		-1.72115	0.22107		-1.72126	-20.387
		-1.72071	-4.42971		-1.72048	0.220748		-1.7206	-20.39
		-1.72005	-4.43146		-1.71982	0.220664		-1.71993	-20.3933
		-1.71938	-4.43323		-1.71915	0.220638		-1.71927	-20.3968
		-1.71872	-4.4352		-1.71849	0.220664		-1.7186	-20.4003
		-1.71805	-4.43775		-1.71782	0.220701		-1.71793	-20.4037
		-1.71739	-4.44103		-1.71715	0.220335		-1.71727	-20.4066
		-1.71672	-4.44472		-1.71649	0.219477		-1.7166	-20.4086
		-1.71606	-4.44844		-1.71582	0.218495		-1.71594	-20.4103
		-1.71539	-4.45189		-1.71516	0.217483		-1.71527	-20.412
		-1.71473	-4.45431		-1.71449	0.216463		-1.71461	-20.4139
		-1.71406	-4.45545		-1.71383	0.215163		-1.71394	-20.4165
		-1.71339	-4.45606		-1.71316	0.21369		-1.71328	-20.4194
		-1.71273	-4.45668		-1.7125	0.21218		-1.71261	-20.4223
		-1.71206	-4.45771		-1.71183	0.210662		-1.71194	-20.4252
		-1.7114	-4.45965		-1.71117	0.209132		-1.71128	-20.4281
		-1.71073	-4.46238		-1.7105	0.207643		-1.71061	-20.4309
		-1.71007	-4.46544		-1.70983	0.206166		-1.70995	-20.4331
		-1.7094	-4.46848		-1.70917	0.204763		-1.70928	-20.4352
		-1.70874	-4.47156		-1.7085	0.20334		-1.70862	-20.4374
		-1.70807	-4.47448		-1.70784	0.201935		-1.70795	-20.4398
		-1.70741	-4.47701		-1.70717	0.20078		-1.70729	-20.4422
		-1.70674	-4.47933		-1.70651	0.199737		-1.70662	-20.4446
		-1.70607	-4.48153		-1.70584	0.198871		-1.70596	-20.4469
		-1.70541	-4.48334		-1.70518	0.19802		-1.70529	-20.4491
		-1.70474	-4.48431		-1.70451	0.197172		-1.70462	-20.4513
		-1.70408	-4.48447		-1.70385	0.196977		-1.70396	-20.454
		-1.70341	-4.4844		-1.70318	0.196664		-1.70329	-20.4573
		-1.70275	-4.48427		-1.70251	0.196107		-1.70263	-20.461
		-1.70208	-4.48396		-1.70185	0.195519		-1.70196	-20.4646
		-1.70141	-4.48376		-1.70118	0.194823		-1.7013	-20.4683
		-1.70075	-4.48387		-1.70052	0.19368		-1.70063	-20.4713
		-1.70008	-4.48408		-1.69985	0.19275		-1.69996	-20.4734
		-1.69942	-4.48463		-1.69919	0.192056		-1.6993	-20.4754
		-1.69875	-4.4857		-1.69852	0.191386		-1.69863	-20.4773
		-1.69809	-4.48735		-1.69786	0.190664		-1.69797	-20.4793
		-1.69742	-4.48935		-1.69719	0.189785		-1.6973	-20.4811
		-1.69676	-4.49139		-1.69653	0.188643		-1.69664	-20.4822
		-1.69609	-4.49332		-1.69586	0.187293		-1.69597	-20.4832
		-1.69543	-4.49516		-1.69519	0.18592		-1.69531	-20.4843
		-1.69476	-4.4965		-1.69453	0.184727		-1.69464	-20.485
		-1.69409	-4.49745		-1.69386	0.183664		-1.69398	-20.4854
		-1.69343	-4.49839		-1.6932	0.182987		-1.69331	-20.4861
		-1.69276	-4.49885		-1.69253	0.182388		-1.69264	-20.4868
		-1.6921	-4.49894		-1.69187	0.181802		-1.69198	-20.4876
		-1.69143	-4.49906		-1.6912	0.181314		-1.69131	-20.4888
		-1.69077	-4.49921		-1.69053	0.180844		-1.69065	-20.4904
		-1.6901	-4.49946		-1.68987	0.180508		-1.68998	-20.4919
		-1.68944	-4.50026		-1.6892	0.180195		-1.68932	-20.4935
		-1.68877	-4.5013		-1.68854	0.179649		-1.68865	-20.495
		-1.6881	-4.50212		-1.68787	0.178532		-1.68799	-20.4966
		-1.68744	-4.50284		-1.68721	0.177316		-1.68732	-20.4978
		-1.68677	-4.50352		-1.68654	0.175954		-1.68666	-20.4985
		-1.68611	-4.50417		-1.68588	0.174596		-1.68599	-20.4992
		-1.68544	-4.50453		-1.68521	0.173226		-1.68532	-20.5
		-1.68478	-4.50457		-1.68455	0.171867		-1.68466	-20.5008
		-1.68411	-4.50454		-1.68388	0.170816		-1.68399	-20.502
		-1.68345	-4.50468		-1.68321	0.17026		-1.68333	-20.5037
		-1.68278	-4.50501		-1.68255	0.1699		-1.68266	-20.5053
		-1.68212	-4.5057		-1.68188	0.169996		-1.682	-20.5066
		-1.68145	-4.50694		-1.68122	0.170498		-1.68133	-20.5073
		-1.68078	-4.50841		-1.68055	0.171275		-1.68067	-20.5071
		-1.68012	-4.50941		-1.67989	0.172265		-1.68	-20.5066
		-1.67945	-4.51012		-1.67922	0.173167		-1.67934	-20.506
		-1.67879	-4.5103		-1.67856	0.173415		-1.67867	-20.5062
		-1.67812	-4.50991		-1.67789	0.17332		-1.678	-20.5072
		-1.67746	-4.50958		-1.67722	0.173194		-1.67734	-20.5082
		-1.67679	-4.51014		-1.67656	0.173048		-1.67667	-20.5091
		-1.67613	-4.51114		-1.67589	0.17292		-1.67601	-20.5101
		-1.67546	-4.51205		-1.67523	0.172885		-1.67534	-20.5103
		-1.6748	-4.51293		-1.67456	0.172898		-1.67468	-20.5098
		-1.67413	-4.51375		-1.6739	0.172722		-1.67401	-20.5092
		-1.67346	-4.5142		-1.67323	0.172394		-1.67335	-20.5085
		-1.6728	-4.51451		-1.67257	0.172088		-1.67268	-20.5078
		-1.67213	-4.51515		-1.6719	0.171859		-1.67202	-20.5074
		-1.67147	-4.51619		-1.67124	0.171656		-1.67135	-20.5071
		-1.6708	-4.51742		-1.67057	0.170968		-1.67068	-20.5069
		-1.67014	-4.51917		-1.6699	0.17002		-1.67002	-20.5067
		-1.66947	-4.521		-1.66924	0.169307		-1.66935	-20.5065
		-1.66881	-4.52297		-1.66857	0.16895		-1.66869	-20.5065
		-1.66814	-4.52512		-1.66791	0.168795		-1.66802	-20.5065
		-1.66748	-4.5274		-1.66724	0.16901		-1.66736	-20.5067
		-1.66681	-4.52991		-1.66658	0.169394		-1.66669	-20.507
		-1.66614	-4.53221		-1.66591	0.169469		-1.66603	-20.5073
		-1.66548	-4.53392		-1.66525	0.16926		-1.66536	-20.5075
		-1.66481	-4.5354		-1.66458	0.169034		-1.66469	-20.5074
		-1.66415	-4.5371		-1.66392	0.168935		-1.66403	-20.507
		-1.66348	-4.53906		-1.66325	0.168887		-1.66336	-20.5064
		-1.66282	-4.54107		-1.66258	0.1692		-1.6627	-20.5059
		-1.66215	-4.5432		-1.66192	0.169719		-1.66203	-20.5053
		-1.66149	-4.54518		-1.66125	0.170126		-1.66137	-20.5053
		-1.66082	-4.5465		-1.66059	0.170385		-1.6607	-20.5058
		-1.66016	-4.54724		-1.65992	0.170523		-1.66004	-20.5064
		-1.65949	-4.54828		-1.65926	0.170442		-1.65937	-20.5069
		-1.65882	-4.54988		-1.65859	0.170281		-1.65871	-20.5073
		-1.65816	-4.55156		-1.65793	0.17004		-1.65804	-20.5071
		-1.65749	-4.5536		-1.65726	0.169756		-1.65737	-20.5066
		-1.65683	-4.55594		-1.6566	0.169472		-1.65671	-20.5062
		-1.65616	-4.55786		-1.65593	0.169179		-1.65604	-20.5056
		-1.6555	-4.55927		-1.65526	0.169057		-1.65538	-20.5047
		-1.65483	-4.56063		-1.6546	0.169422		-1.65471	-20.5036
		-1.65417	-4.56187		-1.65393	0.169972		-1.65405	-20.5025
		-1.6535	-4.56306		-1.65327	0.170388		-1.65338	-20.5013
		-1.65283	-4.5643		-1.6526	0.170689		-1.65271	-20.5003
		-1.65217	-4.56555		-1.65194	0.170916		-1.65205	-20.4997
		-1.6515	-4.56713		-1.65127	0.17104		-1.65138	-20.4991
		-1.65084	-4.56932		-1.65061	0.171131		-1.65072	-20.4984
		-1.65017	-4.57155		-1.64994	0.171371		-1.65005	-20.4977
		-1.64951	-4.57355		-1.64927	0.171689		-1.64939	-20.4969
		-1.64884	-4.5755		-1.64861	0.171479		-1.64872	-20.4962
		-1.64818	-4.57742		-1.64794	0.170924		-1.64806	-20.4961
		-1.64751	-4.5793		-1.64728	0.170301		-1.64739	-20.4963
		-1.64684	-4.58149		-1.64661	0.169551		-1.64673	-20.4967
		-1.64618	-4.58413		-1.64595	0.168922		-1.64606	-20.4976
		-1.64551	-4.5868		-1.64528	0.169018		-1.64539	-20.4983
		-1.64485	-4.58947		-1.64462	0.169361		-1.64473	-20.498
		-1.64418	-4.59203		-1.64395	0.169686		-1.64406	-20.4976
		-1.64352	-4.5939		-1.64329	0.169835		-1.6434	-20.497
		-1.64285	-4.595		-1.64262	0.1699		-1.64273	-20.4962
		-1.64219	-4.5963		-1.64195	0.16986		-1.64207	-20.4958
		-1.64152	-4.59804		-1.64129	0.169787		-1.6414	-20.4963
		-1.64085	-4.60017		-1.64062	0.169849		-1.64074	-20.497
		-1.64019	-4.60268		-1.63996	0.17009		-1.64007	-20.4979
		-1.63952	-4.60536		-1.63929	0.17032		-1.63941	-20.4991
		-1.63886	-4.6078		-1.63863	0.170473		-1.63874	-20.5
		-1.63819	-4.60986		-1.63796	0.170608		-1.63807	-20.5008
		-1.63753	-4.6116		-1.63729	0.170433		-1.63741	-20.5014
		-1.63686	-4.6129		-1.63663	0.170029		-1.63674	-20.5018
		-1.6362	-4.61416		-1.63596	0.169311		-1.63608	-20.5021
		-1.63553	-4.61504		-1.6353	0.168237		-1.63541	-20.5023
		-1.63487	-4.61541		-1.63463	0.167079		-1.63475	-20.5024
		-1.6342	-4.61561		-1.63397	0.166118		-1.63408	-20.5025
		-1.63353	-4.61563		-1.6333	0.165278		-1.63342	-20.5026
		-1.63287	-4.61566		-1.63264	0.164736		-1.63275	-20.5027
		-1.6322	-4.6158		-1.63197	0.164425		-1.63209	-20.5029
		-1.63154	-4.616		-1.63131	0.1642		-1.63142	-20.5031
		-1.63087	-4.61595		-1.63064	0.164053		-1.63075	-20.5033
		-1.63021	-4.6157		-1.62997	0.16399		-1.63009	-20.5035
		-1.62954	-4.61559		-1.62931	0.16369		-1.62942	-20.5035
		-1.62888	-4.61601		-1.62864	0.163072		-1.62876	-20.5036
		-1.62821	-4.61712		-1.62798	0.162382		-1.62809	-20.5038
		-1.62755	-4.61893		-1.62731	0.161602		-1.62743	-20.5041
		-1.62688	-4.6212		-1.62665	0.160827		-1.62676	-20.505
		-1.62621	-4.62305		-1.62598	0.160234		-1.6261	-20.506
		-1.62555	-4.62396		-1.62532	0.159784		-1.62543	-20.5071
		-1.62488	-4.62427		-1.62465	0.159247		-1.62476	-20.5082
		-1.62422	-4.62418		-1.62399	0.158589		-1.6241	-20.5092
		-1.62355	-4.6238		-1.62332	0.157907		-1.62343	-20.5099
		-1.62289	-4.6238		-1.62265	0.157229		-1.62277	-20.5108
		-1.62222	-4.62434		-1.62199	0.156554		-1.6221	-20.512
		-1.62156	-4.6251		-1.62132	0.15582		-1.62144	-20.5132
		-1.62089	-4.62601		-1.62066	0.155024		-1.62077	-20.5148
		-1.62023	-4.62707		-1.61999	0.154317		-1.62011	-20.517
		-1.61956	-4.62811		-1.61933	0.153745		-1.61944	-20.5191
		-1.61889	-4.629		-1.61866	0.15312		-1.61878	-20.5209
		-1.61823	-4.62969		-1.618	0.152261		-1.61811	-20.5227
		-1.61756	-4.62962		-1.61733	0.15126		-1.61744	-20.5239
		-1.6169	-4.62937		-1.61667	0.150155		-1.61678	-20.5242
		-1.61623	-4.62916		-1.616	0.148926		-1.61611	-20.5247
		-1.61557	-4.6292		-1.61533	0.147969		-1.61545	-20.5253
		-1.6149	-4.62928		-1.61467	0.147373		-1.61478	-20.5259
		-1.61424	-4.6294		-1.614	0.146859		-1.61412	-20.5266
		-1.61357	-4.62953		-1.61334	0.146442		-1.61345	-20.5273
		-1.6129	-4.62963		-1.61267	0.146087		-1.61278	-20.5276
		-1.61224	-4.62964		-1.61201	0.145554		-1.61212	-20.5276
		-1.61157	-4.62964		-1.61134	0.144864		-1.61145	-20.5277
		-1.61091	-4.62961		-1.61068	0.144184		-1.61079	-20.5281
		-1.61024	-4.62957		-1.61001	0.143639		-1.61012	-20.529
		-1.60958	-4.62946		-1.60935	0.143109		-1.60946	-20.5302
		-1.60891	-4.62914		-1.60868	0.142273		-1.60879	-20.5315
		-1.60825	-4.62835		-1.60801	0.141238		-1.60813	-20.5326
		-1.60758	-4.62729		-1.60735	0.140109		-1.60746	-20.5335
		-1.60692	-4.6263		-1.60668	0.138798		-1.6068	-20.534
		-1.60625	-4.62564		-1.60602	0.137377		-1.60613	-20.5342
		-1.60558	-4.62529		-1.60535	0.135913		-1.60546	-20.5344
		-1.60492	-4.62544		-1.60469	0.134423		-1.6048	-20.5346
		-1.60425	-4.62564		-1.60402	0.133149		-1.60413	-20.5349
		-1.60359	-4.62586		-1.60336	0.132162		-1.60347	-20.5353
		-1.60292	-4.62617		-1.60269	0.131901		-1.6028	-20.5358
		-1.60226	-4.62668		-1.60202	0.132347		-1.60214	-20.5363
		-1.60159	-4.62788		-1.60136	0.132928		-1.60147	-20.5368
		-1.60092	-4.62908		-1.60069	0.133382		-1.60081	-20.537
		-1.60026	-4.63031		-1.60003	0.133723		-1.60014	-20.5367
		-1.59959	-4.63162		-1.59936	0.133474		-1.59947	-20.5365
		-1.59893	-4.63289		-1.5987	0.132702		-1.59881	-20.5362
		-1.59826	-4.63395		-1.59803	0.131855		-1.59814	-20.536
		-1.5976	-4.6351		-1.59737	0.130905		-1.59748	-20.5364
		-1.59693	-4.63659		-1.5967	0.129891		-1.59681	-20.5373
		-1.59627	-4.6383		-1.59604	0.129098		-1.59615	-20.5382
		-1.5956	-4.63959		-1.59537	0.128553		-1.59548	-20.539
		-1.59494	-4.64028		-1.5947	0.128121		-1.59482	-20.5399
		-1.59427	-4.64093		-1.59404	0.12778		-1.59415	-20.5407
		-1.5936	-4.64149		-1.59337	0.127479		-1.59349	-20.541
		-1.59294	-4.64225		-1.59271	0.12701		-1.59282	-20.541
		-1.59227	-4.64394		-1.59204	0.126403		-1.59215	-20.541
		-1.59161	-4.64633		-1.59138	0.125899		-1.59149	-20.541
		-1.59094	-4.6487		-1.59071	0.125499		-1.59082	-20.5413
		-1.59028	-4.65111		-1.59004	0.125115		-1.59016	-20.5418
		-1.58961	-4.65332		-1.58938	0.124953		-1.58949	-20.5424
		-1.58895	-4.65478		-1.58871	0.125032		-1.58883	-20.543
		-1.58828	-4.65601		-1.58805	0.125248		-1.58816	-20.5434
		-1.58761	-4.65741		-1.58738	0.125515		-1.5875	-20.5432
		-1.58695	-4.65905		-1.58672	0.125781		-1.58683	-20.5423
		-1.58628	-4.66073		-1.58605	0.125992		-1.58617	-20.5411
		-1.58562	-4.66257		-1.58539	0.126289		-1.5855	-20.54
		-1.58495	-4.66445		-1.58472	0.126836		-1.58483	-20.5393
		-1.58429	-4.66636		-1.58406	0.127493		-1.58417	-20.5396
		-1.58362	-4.66829		-1.58339	0.128148		-1.5835	-20.541
		-1.58296	-4.67014		-1.58272	0.12879		-1.58284	-20.5425
		-1.58229	-4.67178		-1.58206	0.129064		-1.58217	-20.5438
		-1.58163	-4.67326		-1.58139	0.129035		-1.58151	-20.5445
		-1.58096	-4.67437		-1.58073	0.128956		-1.58084	-20.5445
		-1.5803	-4.6753		-1.58006	0.12888		-1.58018	-20.5442
		-1.57963	-4.67626		-1.5794	0.129215		-1.57951	-20.5438
		-1.57896	-4.6773		-1.57873	0.130044		-1.57885	-20.5434
		-1.5783	-4.67837		-1.57807	0.131104		-1.57818	-20.5435
		-1.57763	-4.67951		-1.5774	0.132214		-1.57751	-20.5436
		-1.57697	-4.68069		-1.57673	0.1332		-1.57685	-20.5432
		-1.5763	-4.68195		-1.57607	0.133385		-1.57618	-20.5428
		-1.57564	-4.68329		-1.5754	0.132611		-1.57552	-20.5424
		-1.57497	-4.68457		-1.57474	0.132126		-1.57485	-20.5421
		-1.57431	-4.68575		-1.57407	0.131641		-1.57419	-20.5419
		-1.57364	-4.68682		-1.57341	0.131258		-1.57352	-20.542
		-1.57297	-4.68757		-1.57274	0.131206		-1.57285	-20.5421
		-1.57231	-4.68818		-1.57208	0.131417		-1.57219	-20.5422
		-1.57164	-4.68888		-1.57141	0.131659		-1.57152	-20.5426
		-1.57098	-4.68967		-1.57075	0.131901		-1.57086	-20.543
		-1.57031	-4.69043		-1.57008	0.132232		-1.57019	-20.5435
		-1.56965	-4.6911		-1.56942	0.132381		-1.56953	-20.544
		-1.56898	-4.69171		-1.56875	0.131715		-1.56886	-20.5448
		-1.56832	-4.69239		-1.56808	0.130851		-1.5682	-20.5461
		-1.56765	-4.69378		-1.56742	0.12999		-1.56753	-20.5479
		-1.56699	-4.69526		-1.56675	0.128995		-1.56687	-20.5499
		-1.56632	-4.69666		-1.56609	0.128077		-1.5662	-20.552
		-1.56565	-4.69806		-1.56542	0.127818		-1.56553	-20.5537
		-1.56499	-4.69911		-1.56476	0.127634		-1.56487	-20.5545
		-1.56432	-4.69887		-1.56409	0.127449		-1.5642	-20.5548
		-1.56366	-4.69826		-1.56343	0.127254		-1.56354	-20.5548
		-1.56299	-4.69731		-1.56276	0.126909		-1.56287	-20.5548
		-1.56233	-4.69635		-1.56209	0.126269		-1.56221	-20.555
		-1.56166	-4.69538		-1.56143	0.125526		-1.56154	-20.5554
		-1.561	-4.6943		-1.56076	0.124839		-1.56088	-20.5557
		-1.56033	-4.69335		-1.5601	0.124372		-1.56021	-20.5561
		-1.55966	-4.69243		-1.55943	0.12423		-1.55955	-20.5565
		-1.559	-4.69152		-1.55877	0.124278		-1.55888	-20.5576
		-1.55833	-4.69065		-1.5581	0.124345		-1.55821	-20.5593
		-1.55767	-4.69013		-1.55744	0.124384		-1.55755	-20.5609
		-1.557	-4.6896		-1.55677	0.124356		-1.55688	-20.5624
		-1.55634	-4.68906		-1.55611	0.124156		-1.55622	-20.5638
		-1.55567	-4.68854		-1.55544	0.123669		-1.55555	-20.5646
		-1.55501	-4.68832		-1.55477	0.123087		-1.55489	-20.5654
		-1.55434	-4.68841		-1.55411	0.122368		-1.55422	-20.5666
		-1.55367	-4.6882		-1.55344	0.121426		-1.55356	-20.5678
		-1.55301	-4.68799		-1.55278	0.120501		-1.55289	-20.569
		-1.55234	-4.68778		-1.55211	0.119621		-1.55222	-20.5702
		-1.55168	-4.68748		-1.55145	0.118752		-1.55156	-20.5709
		-1.55101	-4.68687		-1.55078	0.117988		-1.55089	-20.5711
		-1.55035	-4.68624		-1.55011	0.117352		-1.55023	-20.5713
		-1.54968	-4.68562		-1.54945	0.116729		-1.54956	-20.5715
		-1.54902	-4.68498		-1.54878	0.116118		-1.5489	-20.5717
		-1.54835	-4.68432		-1.54812	0.115468		-1.54823	-20.5724
		-1.54769	-4.68392		-1.54745	0.11463		-1.54757	-20.574
		-1.54702	-4.68377		-1.54679	0.113597		-1.5469	-20.5756
		-1.54635	-4.68362		-1.54612	0.112207		-1.54624	-20.5771
		-1.54569	-4.68346		-1.54546	0.11032		-1.54557	-20.5784
		-1.54502	-4.68322		-1.54479	0.108447		-1.5449	-20.5794
		-1.54436	-4.68285		-1.54413	0.106626		-1.54424	-20.58
		-1.54369	-4.68247		-1.54346	0.105025		-1.54357	-20.5806
		-1.54303	-4.68209		-1.54279	0.104436		-1.54291	-20.581
		-1.54236	-4.68177		-1.54213	0.104847		-1.54224	-20.5812
		-1.5417	-4.68205		-1.54146	0.10532		-1.54158	-20.5813
		-1.54103	-4.6826		-1.5408	0.105965		-1.54091	-20.5814
		-1.54036	-4.68314		-1.54013	0.106592		-1.54025	-20.5816
		-1.5397	-4.68369		-1.53947	0.106898		-1.53958	-20.5819
		-1.53903	-4.68415		-1.5388	0.107029		-1.53892	-20.5822
		-1.53837	-4.68388		-1.53814	0.106979		-1.53825	-20.5823
		-1.5377	-4.68347		-1.53747	0.106631		-1.53758	-20.5824
		-1.53704	-4.68307		-1.53681	0.106066		-1.53692	-20.5825
		-1.53637	-4.68268		-1.53614	0.105302		-1.53625	-20.583
		-1.53571	-4.68243		-1.53547	0.104478		-1.53559	-20.5834
		-1.53504	-4.68243		-1.53481	0.10356		-1.53492	-20.5831
		-1.53438	-4.68168		-1.53414	0.102526		-1.53426	-20.5828
		-1.53371	-4.68094		-1.53348	0.101659		-1.53359	-20.5825
		-1.53304	-4.6802		-1.53281	0.101039		-1.53293	-20.5819
		-1.53238	-4.67947		-1.53215	0.10047		-1.53226	-20.5814
		-1.53171	-4.67919		-1.53148	0.100105		-1.5316	-20.5818
		-1.53105	-4.68004		-1.53082	0.099989		-1.53093	-20.5821
		-1.53038	-4.68089		-1.53015	0.099912		-1.53026	-20.5826
		-1.52972	-4.6818		-1.52948	0.099847		-1.5296	-20.5833
		-1.52905	-4.68304		-1.52882	0.099783		-1.52893	-20.5839
		-1.52839	-4.68436		-1.52815	0.099705		-1.52827	-20.5842
		-1.52772	-4.68577		-1.52749	0.099537		-1.5276	-20.5846
		-1.52706	-4.6872		-1.52682	0.099145		-1.52694	-20.5848
		-1.52639	-4.68864		-1.52616	0.098611		-1.52627	-20.5849
		-1.52572	-4.69025		-1.52549	0.098088		-1.52561	-20.5845
		-1.52506	-4.69177		-1.52483	0.097519		-1.52494	-20.5833
		-1.52439	-4.69299		-1.52416	0.096852		-1.52427	-20.5822
		-1.52373	-4.69424		-1.5235	0.09625		-1.52361	-20.5812
		-1.52306	-4.69571		-1.52283	0.095688		-1.52294	-20.5806
		-1.5224	-4.69762		-1.52216	0.095154		-1.52228	-20.5806
		-1.52173	-4.69919		-1.5215	0.09486		-1.52161	-20.581
		-1.52107	-4.70039		-1.52083	0.095148		-1.52095	-20.5813
		-1.5204	-4.70158		-1.52017	0.095722		-1.52028	-20.5819
		-1.51974	-4.70277		-1.5195	0.096328		-1.51962	-20.5825
		-1.51907	-4.70395		-1.51884	0.096874		-1.51895	-20.5831
		-1.5184	-4.70524		-1.51817	0.097102		-1.51829	-20.5836
		-1.51774	-4.70678		-1.51751	0.097087		-1.51762	-20.5842
		-1.51707	-4.70828		-1.51684	0.096896		-1.51695	-20.5847
		-1.51641	-4.70946		-1.51618	0.096704		-1.51629	-20.5852
		-1.51574	-4.71001		-1.51551	0.096535		-1.51562	-20.5857
		-1.51508	-4.71058		-1.51484	0.0965		-1.51496	-20.5862
		-1.51441	-4.7113		-1.51418	0.096692		-1.51429	-20.5865
		-1.51374	-4.71206		-1.51351	0.097158		-1.51363	-20.5861
		-1.51308	-4.71347		-1.51285	0.097623		-1.51296	-20.5859
		-1.51241	-4.71589		-1.51218	0.098103		-1.51229	-20.5857
		-1.51175	-4.71853		-1.51152	0.09864		-1.51163	-20.5857
		-1.51108	-4.72121		-1.51085	0.099172		-1.51096	-20.5859
		-1.51042	-4.72388		-1.51019	0.09966		-1.5103	-20.5866
		-1.50975	-4.72623		-1.50952	0.100144		-1.50963	-20.5877
		-1.50909	-4.72802		-1.50886	0.100604		-1.50897	-20.5888
		-1.50842	-4.7292		-1.50819	0.100923		-1.5083	-20.5898
		-1.50776	-4.73018		-1.50752	0.101018		-1.50764	-20.5905
		-1.50709	-4.73114		-1.50686	0.100948		-1.50697	-20.5908
		-1.50642	-4.73234		-1.50619	0.100877		-1.50631	-20.591
		-1.50576	-4.73366		-1.50553	0.100865		-1.50564	-20.5912
		-1.50509	-4.73565		-1.50486	0.10117		-1.50497	-20.5914
		-1.50443	-4.73774		-1.5042	0.101903		-1.50431	-20.592
		-1.50376	-4.73981		-1.50353	0.102767		-1.50364	-20.5926
		-1.5031	-4.74119		-1.50286	0.103634		-1.50298	-20.5929
		-1.50243	-4.74243		-1.5022	0.104547		-1.50231	-20.5931
		-1.50177	-4.74327		-1.50153	0.105649		-1.50165	-20.5934
		-1.5011	-4.74409		-1.50087	0.106918		-1.50098	-20.5938
		-1.50043	-4.74509		-1.5002	0.108217		-1.50032	-20.5943
		-1.49977	-4.74636		-1.49954	0.109511		-1.49965	-20.5951
		-1.4991	-4.74768		-1.49887	0.110589		-1.49899	-20.596
		-1.49844	-4.74904		-1.49821	0.110952		-1.49832	-20.5968
		-1.49777	-4.75039		-1.49754	0.110985		-1.49765	-20.5975
		-1.49711	-4.75146		-1.49688	0.110982		-1.49699	-20.5981
		-1.49644	-4.7519		-1.49621	0.11098		-1.49632	-20.5985
		-1.49578	-4.75192		-1.49554	0.111142		-1.49566	-20.5988
		-1.49511	-4.75187		-1.49488	0.111782		-1.49499	-20.599
		-1.49445	-4.75182		-1.49421	0.112485		-1.49433	-20.5989
		-1.49378	-4.75184		-1.49355	0.113195		-1.49366	-20.5988
		-1.49311	-4.75193		-1.49288	0.113894		-1.493	-20.5988
		-1.49245	-4.75182		-1.49222	0.114415		-1.49233	-20.5989
		-1.49178	-4.7517		-1.49155	0.114624		-1.49167	-20.5995
		-1.49112	-4.75159		-1.49089	0.1149		-1.491	-20.6007
		-1.49045	-4.75158		-1.49022	0.115176		-1.49033	-20.6017
		-1.48979	-4.75147		-1.48955	0.115459		-1.48967	-20.6024
		-1.48912	-4.75079		-1.48889	0.115709		-1.489	-20.6031
		-1.48846	-4.75007		-1.48822	0.115672		-1.48834	-20.6033
		-1.48779	-4.74935		-1.48756	0.115197		-1.48767	-20.6032
		-1.48713	-4.74874		-1.48689	0.114724		-1.48701	-20.603
		-1.48646	-4.74814		-1.48623	0.114187		-1.48634	-20.6026
		-1.48579	-4.74756		-1.48556	0.113562		-1.48568	-20.6022
		-1.48513	-4.74698		-1.4849	0.113148		-1.48501	-20.6022
		-1.48446	-4.74639		-1.48423	0.112885		-1.48434	-20.6022
		-1.4838	-4.74571		-1.48357	0.112622		-1.48368	-20.6023
		-1.48313	-4.74521		-1.4829	0.112389		-1.48301	-20.6024
		-1.48247	-4.74546		-1.48223	0.112206		-1.48235	-20.6025
		-1.4818	-4.74573		-1.48157	0.111949		-1.48168	-20.6021
		-1.48114	-4.74594		-1.4809	0.111614		-1.48102	-20.6018
		-1.48047	-4.74565		-1.48024	0.111278		-1.48035	-20.6023
		-1.47981	-4.74465		-1.47957	0.111015		-1.47969	-20.6028
		-1.47914	-4.7426		-1.47891	0.110921		-1.47902	-20.6033
		-1.47847	-4.74054		-1.47824	0.110861		-1.47836	-20.6039
		-1.47781	-4.73882		-1.47758	0.11078		-1.47769	-20.6042
		-1.47714	-4.73851		-1.47691	0.110698		-1.47702	-20.6039
		-1.47648	-4.73859		-1.47625	0.110365		-1.47636	-20.6036
		-1.47581	-4.73924		-1.47558	0.109502		-1.47569	-20.6034
		-1.47515	-4.73988		-1.47491	0.108543		-1.47503	-20.603
		-1.47448	-4.74003		-1.47425	0.107642		-1.47436	-20.6032
		-1.47382	-4.73969		-1.47358	0.106765		-1.4737	-20.6036
		-1.47315	-4.73909		-1.47292	0.106038		-1.47303	-20.604
		-1.47248	-4.73839		-1.47225	0.105569		-1.47236	-20.6046
		-1.47182	-4.73769		-1.47159	0.104877		-1.4717	-20.6055
		-1.47115	-4.73735		-1.47092	0.104036		-1.47103	-20.6059
		-1.47049	-4.73712		-1.47026	0.103172		-1.47037	-20.6062
		-1.46982	-4.73763		-1.46959	0.102319		-1.4697	-20.6065
		-1.46916	-4.73814		-1.46893	0.101663		-1.46904	-20.6065
		-1.46849	-4.73866		-1.46826	0.100849		-1.46837	-20.6065
		-1.46783	-4.73929		-1.46759	0.100016		-1.46771	-20.6062
		-1.46716	-4.73979		-1.46693	0.099176		-1.46704	-20.606
		-1.4665	-4.74		-1.46626	0.098175		-1.46638	-20.6058
		-1.46583	-4.74022		-1.4656	0.096864		-1.46571	-20.6054
		-1.46516	-4.7404		-1.46493	0.096327		-1.46504	-20.6051
		-1.4645	-4.73996		-1.46427	0.095794		-1.46438	-20.6049
		-1.46383	-4.73956		-1.4636	0.09528		-1.46371	-20.6046
		-1.46317	-4.73979		-1.46294	0.095094		-1.46305	-20.6044
		-1.4625	-4.74001		-1.46227	0.095184		-1.46238	-20.6042
		-1.46184	-4.7403		-1.4616	0.094691		-1.46172	-20.6041
		-1.46117	-4.74127		-1.46094	0.094137		-1.46105	-20.6044
		-1.4605	-4.74235		-1.46027	0.093604		-1.46039	-20.6046
		-1.45984	-4.74342		-1.45961	0.093396		-1.45972	-20.6049
		-1.45917	-4.74449		-1.45894	0.093304		-1.45905	-20.6051
		-1.45851	-4.74556		-1.45828	0.093657		-1.45839	-20.6045
		-1.45784	-4.74666		-1.45761	0.09401		-1.45772	-20.6034
		-1.45718	-4.74769		-1.45695	0.094215		-1.45706	-20.6024
		-1.45651	-4.74866		-1.45628	0.092696		-1.45639	-20.6013
		-1.45585	-4.74963		-1.45562	0.09097		-1.45573	-20.6003
		-1.45518	-4.75038		-1.45495	0.08921		-1.45506	-20.5997
		-1.45452	-4.75072		-1.45428	0.087461		-1.4544	-20.5994
		-1.45385	-4.75087		-1.45362	0.085768		-1.45373	-20.5992
		-1.45318	-4.751		-1.45295	0.084325		-1.45307	-20.5994
		-1.45252	-4.75112		-1.45229	0.083085		-1.4524	-20.6005
		-1.45185	-4.75202		-1.45162	0.08197		-1.45173	-20.6011
		-1.45119	-4.75352		-1.45096	0.080855		-1.45107	-20.6017
		-1.45052	-4.75518		-1.45029	0.079856		-1.4504	-20.6023
		-1.44986	-4.75687		-1.44962	0.079884		-1.44974	-20.6022
		-1.44919	-4.75856		-1.44896	0.079819		-1.44907	-20.6013
		-1.44853	-4.75981		-1.44829	0.079697		-1.44841	-20.6008
		-1.44786	-4.7605		-1.44763	0.07958		-1.44774	-20.6003
		-1.4472	-4.76146		-1.44696	0.079533		-1.44708	-20.5998
		-1.44653	-4.76253		-1.4463	0.079648		-1.44641	-20.5999
		-1.44586	-4.7636		-1.44563	0.079551		-1.44575	-20.6004
		-1.4452	-4.76484		-1.44497	0.079327		-1.44508	-20.6008
		-1.44453	-4.76597		-1.4443	0.079102		-1.44441	-20.6012
		-1.44387	-4.76596		-1.44364	0.078786		-1.44375	-20.6016
		-1.4432	-4.76565		-1.44297	0.077907		-1.44308	-20.6017
		-1.44254	-4.76533		-1.4423	0.077696		-1.44242	-20.6018
		-1.44187	-4.76476		-1.44164	0.077753		-1.44175	-20.6019
		-1.44121	-4.76449		-1.44097	0.077836		-1.44109	-20.602
		-1.44054	-4.7647		-1.44031	0.078149		-1.44042	-20.602
		-1.43988	-4.76501		-1.43964	0.078784		-1.43976	-20.6027
		-1.43921	-4.76535		-1.43898	0.079073		-1.43909	-20.6033
		-1.43854	-4.76596		-1.43831	0.079362		-1.43843	-20.6038
		-1.43788	-4.76633		-1.43765	0.079633		-1.43776	-20.6043
		-1.43721	-4.76656		-1.43698	0.079765		-1.43709	-20.6047
		-1.43655	-4.76677		-1.43632	0.079703		-1.43643	-20.6048
		-1.43588	-4.76698		-1.43565	0.079457		-1.43576	-20.6049
		-1.43522	-4.7672		-1.43498	0.079194		-1.4351	-20.605
		-1.43455	-4.76731		-1.43432	0.078979		-1.43443	-20.6052
		-1.43389	-4.76734		-1.43365	0.079078		-1.43377	-20.6054
		-1.43322	-4.76737		-1.43299	0.079537		-1.4331	-20.6062
		-1.43256	-4.76698		-1.43232	0.080296		-1.43243	-20.6075
		-1.43189	-4.76588		-1.43166	0.081053		-1.43177	-20.609
		-1.43122	-4.76523		-1.43099	0.081837		-1.4311	-20.6105
		-1.43056	-4.76492		-1.43033	0.082668		-1.43044	-20.612
		-1.42989	-4.76465		-1.42966	0.08324		-1.42977	-20.6128
		-1.42923	-4.7653		-1.429	0.083542		-1.42911	-20.6135
		-1.42856	-4.76663		-1.42833	0.083842		-1.42844	-20.6142
		-1.4279	-4.76729		-1.42766	0.084067		-1.42778	-20.615
		-1.42723	-4.76783		-1.427	0.08389		-1.42711	-20.6157
		-1.42657	-4.76838		-1.42633	0.08335		-1.42645	-20.6163
		-1.4259	-4.76849		-1.42567	0.082782		-1.42578	-20.6171
		-1.42523	-4.76842		-1.425	0.082212		-1.42511	-20.6178
		-1.42457	-4.7683		-1.42434	0.08172		-1.42445	-20.6186
		-1.4239	-4.76817		-1.42367	0.081942		-1.42378	-20.6195
		-1.42324	-4.76812		-1.42301	0.083763		-1.42312	-20.6205
		-1.42257	-4.76879		-1.42234	0.08574		-1.42245	-20.6216
		-1.42191	-4.76982		-1.42168	0.087686		-1.42179	-20.6227
		-1.42124	-4.77127		-1.42101	0.089326		-1.42112	-20.6238
		-1.42058	-4.77277		-1.42034	0.090323		-1.42046	-20.625
		-1.41991	-4.77416		-1.41968	0.091073		-1.41979	-20.6257
		-1.41925	-4.77446		-1.41901	0.091776		-1.41912	-20.6257
		-1.41858	-4.77372		-1.41835	0.092498		-1.41846	-20.6255
		-1.41791	-4.77248		-1.41768	0.093615		-1.41779	-20.6254
		-1.41725	-4.77121		-1.41702	0.095314		-1.41713	-20.6252
		-1.41658	-4.76997		-1.41635	0.096064		-1.41646	-20.6256
		-1.41592	-4.76912		-1.41569	0.096683		-1.4158	-20.6269
		-1.41525	-4.76886		-1.41502	0.097301		-1.41513	-20.6283
		-1.41459	-4.76918		-1.41435	0.09796		-1.41447	-20.6298
		-1.41392	-4.76955		-1.41369	0.098598		-1.4138	-20.6314
		-1.41325	-4.76992		-1.41302	0.099044		-1.41314	-20.6327
		-1.41259	-4.77063		-1.41236	0.099468		-1.41247	-20.6335
		-1.41192	-4.77124		-1.41169	0.099779		-1.4118	-20.6343
		-1.41126	-4.7717		-1.41103	0.09907		-1.41114	-20.6351
		-1.41059	-4.77216		-1.41036	0.098261		-1.41047	-20.6356
		-1.40993	-4.77263		-1.4097	0.098126		-1.40981	-20.6363
		-1.40926	-4.7732		-1.40903	0.098059		-1.40914	-20.6371
		-1.4086	-4.774		-1.40837	0.098165		-1.40848	-20.6378
		-1.40793	-4.77485		-1.4077	0.098545		-1.40781	-20.6386
		-1.40727	-4.77574		-1.40703	0.098773		-1.40715	-20.6391
		-1.4066	-4.7765		-1.40637	0.098572		-1.40648	-20.639
		-1.40593	-4.77687		-1.4057	0.098337		-1.40582	-20.6387
		-1.40527	-4.77685		-1.40504	0.098285		-1.40515	-20.6385
		-1.4046	-4.77671		-1.40437	0.098326		-1.40448	-20.6382
		-1.40394	-4.77657		-1.40371	0.098493		-1.40382	-20.6383
		-1.40327	-4.77654		-1.40304	0.098849		-1.40315	-20.6388
		-1.40261	-4.77662		-1.40237	0.099212		-1.40249	-20.6395
		-1.40194	-4.77673		-1.40171	0.099192		-1.40182	-20.6402
		-1.40128	-4.77683		-1.40104	0.099148		-1.40116	-20.6411
		-1.40061	-4.77698		-1.40038	0.098816		-1.40049	-20.6421
		-1.39994	-4.77761		-1.39971	0.098274		-1.39983	-20.6424
		-1.39928	-4.77881		-1.39905	0.097753		-1.39916	-20.6423
		-1.39861	-4.78064		-1.39838	0.097532		-1.3985	-20.6422
		-1.39795	-4.78276		-1.39772	0.097327		-1.39783	-20.6423
		-1.39728	-4.78471		-1.39705	0.097003		-1.39716	-20.6426
		-1.39662	-4.78619		-1.39639	0.096598		-1.3965	-20.6437
		-1.39595	-4.78676		-1.39572	0.096132		-1.39583	-20.6448
		-1.39529	-4.7865		-1.39505	0.095557		-1.39517	-20.646
		-1.39462	-4.78598		-1.39439	0.094985		-1.3945	-20.6467
		-1.39396	-4.78546		-1.39372	0.094789		-1.39384	-20.6472
		-1.39329	-4.78494		-1.39306	0.094703		-1.39317	-20.6477
		-1.39263	-4.78474		-1.39239	0.094789		-1.39251	-20.6483
		-1.39196	-4.78479		-1.39173	0.095133		-1.39184	-20.6488
		-1.39129	-4.78488		-1.39106	0.095475		-1.39118	-20.6489
		-1.39063	-4.78499		-1.3904	0.095445		-1.39051	-20.6487
		-1.38996	-4.78507		-1.38973	0.095312		-1.38984	-20.6484
		-1.3893	-4.78459		-1.38906	0.09469		-1.38918	-20.648
		-1.38863	-4.78384		-1.3884	0.093744		-1.38851	-20.6477
		-1.38797	-4.78309		-1.38773	0.092955		-1.38785	-20.6474
		-1.3873	-4.78249		-1.38707	0.092887		-1.38718	-20.6473
		-1.38664	-4.78214		-1.3864	0.092817		-1.38652	-20.6472
		-1.38597	-4.78268		-1.38574	0.092926		-1.38585	-20.647
		-1.3853	-4.7836		-1.38507	0.093109		-1.38519	-20.6468
		-1.38464	-4.78451		-1.38441	0.092898		-1.38452	-20.6463
		-1.38397	-4.78512		-1.38374	0.092111		-1.38385	-20.6455
		-1.38331	-4.78557		-1.38308	0.091322		-1.38319	-20.6447
		-1.38264	-4.7857		-1.38241	0.090276		-1.38252	-20.6438
		-1.38198	-4.7857		-1.38175	0.089214		-1.38186	-20.643
		-1.38131	-4.78584		-1.38108	0.088097		-1.38119	-20.6426
		-1.38065	-4.78659		-1.38041	0.086955		-1.38053	-20.6423
		-1.37998	-4.78756		-1.37975	0.085961		-1.37986	-20.6419
		-1.37932	-4.78828		-1.37908	0.085452		-1.3792	-20.6415
		-1.37865	-4.78883		-1.37842	0.085096		-1.37853	-20.6413
		-1.37798	-4.78919		-1.37775	0.085813		-1.37786	-20.6416
		-1.37732	-4.78916		-1.37709	0.086536		-1.3772	-20.6425
		-1.37665	-4.78897		-1.37642	0.087349		-1.37653	-20.6435
		-1.37599	-4.78868		-1.37576	0.088247		-1.37587	-20.6446
		-1.37532	-4.78835		-1.37509	0.088948		-1.3752	-20.6453
		-1.37466	-4.78803		-1.37442	0.089383		-1.37454	-20.6455
		-1.37399	-4.7877		-1.37376	0.089798		-1.37387	-20.6456
		-1.37332	-4.7876		-1.37309	0.089917		-1.37321	-20.6459
		-1.37266	-4.7879		-1.37243	0.089741		-1.37254	-20.6461
		-1.37199	-4.78832		-1.37176	0.08937		-1.37187	-20.6463
		-1.37133	-4.78964		-1.3711	0.088926		-1.37121	-20.6465
		-1.37066	-4.79138		-1.37043	0.088483		-1.37054	-20.6465
		-1.37	-4.79303		-1.36977	0.088075		-1.36988	-20.6463
		-1.36933	-4.79456		-1.3691	0.087765		-1.36921	-20.6462
		-1.36867	-4.79603		-1.36844	0.087838		-1.36855	-20.6465
		-1.368	-4.79708		-1.36777	0.087911		-1.36788	-20.647
		-1.36734	-4.79791		-1.3671	0.087995		-1.36722	-20.6473
		-1.36667	-4.7982		-1.36644	0.088204		-1.36655	-20.6475
		-1.366	-4.79831		-1.36577	0.088647		-1.36589	-20.6477
		-1.36534	-4.79854		-1.36511	0.088839		-1.36522	-20.6477
		-1.36467	-4.79924		-1.36444	0.089018		-1.36455	-20.6475
		-1.36401	-4.80026		-1.36378	0.089205		-1.36389	-20.647
		-1.36334	-4.80181		-1.36311	0.089336		-1.36322	-20.6465
		-1.36268	-4.8035		-1.36244	0.088978		-1.36256	-20.6455
		-1.36201	-4.80491		-1.36178	0.088544		-1.36189	-20.6439
		-1.36135	-4.80562		-1.36112	0.088134		-1.36123	-20.6425
		-1.36068	-4.80616		-1.36045	0.087723		-1.36056	-20.6413
		-1.36001	-4.8067		-1.35978	0.087367		-1.3599	-20.6403
		-1.35935	-4.80724		-1.35912	0.08698		-1.35923	-20.6398
		-1.35868	-4.80789		-1.35845	0.086379		-1.35857	-20.6397
		-1.35802	-4.80864		-1.35779	0.085717		-1.3579	-20.64
		-1.35735	-4.80939		-1.35712	0.085057		-1.35723	-20.6405
		-1.35669	-4.81012		-1.35646	0.084145		-1.35657	-20.6412
		-1.35602	-4.81082		-1.35579	0.08337		-1.3559	-20.6421
		-1.35536	-4.81179		-1.35512	0.082911		-1.35524	-20.6431
		-1.35469	-4.813		-1.35446	0.082526		-1.35457	-20.644
		-1.35403	-4.81424		-1.35379	0.082139		-1.35391	-20.6447
		-1.35336	-4.81539		-1.35313	0.082298		-1.35324	-20.6454
		-1.35269	-4.81651		-1.35246	0.082599		-1.35258	-20.6465
		-1.35203	-4.81742		-1.3518	0.082838		-1.35191	-20.6477
		-1.35136	-4.81808		-1.35113	0.083064		-1.35125	-20.6493
		-1.3507	-4.81893		-1.35047	0.083287		-1.35058	-20.6511
		-1.35003	-4.82001		-1.3498	0.082974		-1.34991	-20.6529
		-1.34937	-4.82105		-1.34914	0.082729		-1.34925	-20.6546
		-1.3487	-4.82193		-1.34847	0.082558		-1.34858	-20.6562
		-1.34804	-4.82257		-1.3478	0.082393		-1.34792	-20.6574
		-1.34737	-4.82273		-1.34714	0.08228		-1.34725	-20.6583
		-1.34671	-4.8225		-1.34647	0.082558		-1.34659	-20.6593
		-1.34604	-4.82229		-1.34581	0.082519		-1.34592	-20.6602
		-1.34537	-4.82222		-1.34514	0.082388		-1.34526	-20.6611
		-1.34471	-4.82236		-1.34448	0.082257		-1.34459	-20.6612
		-1.34404	-4.82286		-1.34381	0.082127		-1.34392	-20.6611
		-1.34338	-4.82359		-1.34315	0.081556		-1.34326	-20.6607
		-1.34271	-4.82433		-1.34248	0.080814		-1.34259	-20.6603
		-1.34205	-4.82506		-1.34181	0.080055		-1.34193	-20.6602
		-1.34138	-4.82578		-1.34115	0.079293		-1.34126	-20.6607
		-1.34072	-4.82651		-1.34048	0.078498		-1.3406	-20.6613
		-1.34005	-4.82723		-1.33982	0.077618		-1.33993	-20.6617
		-1.33939	-4.82766		-1.33915	0.076982		-1.33927	-20.6621
		-1.33872	-4.82763		-1.33849	0.076387		-1.3386	-20.6626
		-1.33805	-4.82679		-1.33782	0.075796		-1.33794	-20.663
		-1.33739	-4.8253		-1.33716	0.075184		-1.33727	-20.6634
		-1.33672	-4.82374		-1.33649	0.074374		-1.3366	-20.6639
		-1.33606	-4.82252		-1.33583	0.073457		-1.33594	-20.6643
		-1.33539	-4.8218		-1.33516	0.072535		-1.33527	-20.6644
		-1.33473	-4.82153		-1.33449	0.071614		-1.33461	-20.6642
		-1.33406	-4.82152		-1.33383	0.071006		-1.33394	-20.6643
		-1.3334	-4.82151		-1.33316	0.071033		-1.33328	-20.6648
		-1.33273	-4.82144		-1.3325	0.070858		-1.33261	-20.6654
		-1.33207	-4.82122		-1.33183	0.070642		-1.33194	-20.6661
		-1.3314	-4.8206		-1.33117	0.070428		-1.33128	-20.6669
		-1.33073	-4.81973		-1.3305	0.07014		-1.33061	-20.6676
		-1.33007	-4.81886		-1.32984	0.069617		-1.32995	-20.6681
		-1.3294	-4.818		-1.32917	0.069681		-1.32928	-20.669
		-1.32874	-4.81733		-1.32851	0.06982		-1.32862	-20.6705
		-1.32807	-4.81727		-1.32784	0.069958		-1.32795	-20.6723
		-1.32741	-4.81756		-1.32717	0.070034		-1.32729	-20.6741
		-1.32674	-4.81785		-1.32651	0.069976		-1.32662	-20.6759
		-1.32607	-4.81809		-1.32584	0.069807		-1.32596	-20.6774
		-1.32541	-4.81824		-1.32518	0.069627		-1.32529	-20.6783
		-1.32474	-4.81827		-1.32451	0.069449		-1.32462	-20.6789
		-1.32408	-4.81827		-1.32385	0.069305		-1.32396	-20.679
		-1.32341	-4.81852		-1.32318	0.069476		-1.32329	-20.6789
		-1.32275	-4.81921		-1.32252	0.069875		-1.32263	-20.6786
		-1.32208	-4.81985		-1.32185	0.070291		-1.32196	-20.6781
		-1.32142	-4.82013		-1.32119	0.070756		-1.3213	-20.6778
		-1.32075	-4.82027		-1.32052	0.071692		-1.32063	-20.6779
		-1.32009	-4.82006		-1.31985	0.072022		-1.31997	-20.6781
		-1.31942	-4.8195		-1.31919	0.072141		-1.3193	-20.678
		-1.31875	-4.81912		-1.31852	0.072251		-1.31864	-20.6778
		-1.31809	-4.81895		-1.31786	0.072211		-1.31797	-20.6772
		-1.31742	-4.81881		-1.31719	0.070824		-1.3173	-20.6762
		-1.31676	-4.81886		-1.31653	0.069997		-1.31664	-20.6751
		-1.31609	-4.81913		-1.31586	0.069203		-1.31597	-20.674
		-1.31543	-4.81959		-1.31519	0.06841		-1.31531	-20.673
		-1.31476	-4.82017		-1.31453	0.068312		-1.31464	-20.6721
		-1.3141	-4.82075		-1.31386	0.068877		-1.31398	-20.6714
		-1.31343	-4.82115		-1.3132	0.068897		-1.31331	-20.6706
		-1.31276	-4.82134		-1.31253	0.068897		-1.31265	-20.6699
		-1.3121	-4.82135		-1.31187	0.068897		-1.31198	-20.6691
		-1.31143	-4.82128		-1.3112	0.068153		-1.31132	-20.6686
		-1.31077	-4.8212		-1.31054	0.066943		-1.31065	-20.6683
		-1.3101	-4.82221		-1.30987	0.065941		-1.30998	-20.6682
		-1.30944	-4.82403		-1.30921	0.065104		-1.30932	-20.6683
		-1.30877	-4.82593		-1.30854	0.064267		-1.30865	-20.6684
		-1.30811	-4.82783		-1.30787	0.063611		-1.30799	-20.6684
		-1.30744	-4.82973		-1.30721	0.063086		-1.30732	-20.6683
		-1.30678	-4.8313		-1.30654	0.062826		-1.30666	-20.6683
		-1.30611	-4.83305		-1.30588	0.062704		-1.30599	-20.6684
		-1.30544	-4.83523		-1.30521	0.06258		-1.30533	-20.6684
		-1.30478	-4.83755		-1.30455	0.062464		-1.30466	-20.6685
		-1.30411	-4.83979		-1.30388	0.062365		-1.30399	-20.6684
		-1.30345	-4.84178		-1.30322	0.0624		-1.30333	-20.6684
		-1.30278	-4.84322		-1.30255	0.062505		-1.30266	-20.6683
		-1.30212	-4.84421		-1.30188	0.062651		-1.302	-20.6682
		-1.30145	-4.84505		-1.30122	0.062917		-1.30133	-20.6683
		-1.30079	-4.84587		-1.30055	0.063002		-1.30067	-20.6681
		-1.30012	-4.84659		-1.29989	0.062428		-1.3	-20.6675
		-1.29946	-4.84714		-1.29922	0.061582		-1.29934	-20.667
		-1.29879	-4.84779		-1.29856	0.060665		-1.29867	-20.6664
		-1.29812	-4.84845		-1.29789	0.059606		-1.29801	-20.6657
		-1.29746	-4.8492		-1.29723	0.058553		-1.29734	-20.6652
		-1.29679	-4.85034		-1.29656	0.057753		-1.29667	-20.6648
		-1.29613	-4.85187		-1.2959	0.057053		-1.29601	-20.6644
		-1.29546	-4.8534		-1.29523	0.056352		-1.29534	-20.6639
		-1.2948	-4.85492		-1.29456	0.055647		-1.29468	-20.6632
		-1.29413	-4.85634		-1.2939	0.054989		-1.29401	-20.6624
		-1.29347	-4.85747		-1.29323	0.054395		-1.29335	-20.6616
		-1.2928	-4.85848		-1.29257	0.053821		-1.29268	-20.6609
		-1.29214	-4.85952		-1.2919	0.0534		-1.29201	-20.6598
		-1.29147	-4.86055		-1.29124	0.053193		-1.29135	-20.6589
		-1.2908	-4.86171		-1.29057	0.053023		-1.29068	-20.6584
		-1.29014	-4.86315		-1.28991	0.052833		-1.29002	-20.6581
		-1.28947	-4.8645		-1.28924	0.052641		-1.28935	-20.6579
		-1.28881	-4.86556		-1.28858	0.052674		-1.28869	-20.6581
		-1.28814	-4.86662		-1.28791	0.052817		-1.28802	-20.6582
		-1.28748	-4.86766		-1.28724	0.052614		-1.28736	-20.6581
		-1.28681	-4.86885		-1.28658	0.052265		-1.28669	-20.6578
		-1.28615	-4.87044		-1.28591	0.051912		-1.28603	-20.6579
		-1.28548	-4.87212		-1.28525	0.051783		-1.28536	-20.6583
		-1.28481	-4.87381		-1.28458	0.051853		-1.28469	-20.6593
		-1.28415	-4.87555		-1.28392	0.052994		-1.28403	-20.6607
		-1.28348	-4.87726		-1.28325	0.05453		-1.28336	-20.6622
		-1.28282	-4.87878		-1.28259	0.056006		-1.2827	-20.6635
		-1.28215	-4.88028		-1.28192	0.057278		-1.28203	-20.6646
		-1.28149	-4.88178		-1.28126	0.05795		-1.28137	-20.6654
		-1.28082	-4.8832		-1.28059	0.057894		-1.2807	-20.666
		-1.28016	-4.88458		-1.27992	0.057649		-1.28004	-20.6666
		-1.27949	-4.88612		-1.27926	0.057399		-1.27937	-20.6673
		-1.27883	-4.8877		-1.27859	0.057142		-1.2787	-20.668
		-1.27816	-4.88928		-1.27793	0.057751		-1.27804	-20.6688
		-1.27749	-4.89051		-1.27726	0.058736		-1.27737	-20.6691
		-1.27683	-4.89044		-1.2766	0.059763		-1.27671	-20.6695
		-1.27616	-4.88917		-1.27593	0.060536		-1.27604	-20.6698
		-1.2755	-4.88777		-1.27527	0.061115		-1.27538	-20.6697
		-1.27483	-4.88638		-1.2746	0.061441		-1.27471	-20.6694
		-1.27417	-4.88513		-1.27393	0.061699		-1.27405	-20.6691
		-1.2735	-4.88428		-1.27327	0.061957		-1.27338	-20.6689
		-1.27283	-4.88374		-1.2726	0.062428		-1.27272	-20.6688
		-1.27217	-4.8832		-1.27194	0.063021		-1.27205	-20.6686
		-1.2715	-4.88244		-1.27127	0.063616		-1.27138	-20.6686
		-1.27084	-4.8811		-1.27061	0.064209		-1.27072	-20.6686
		-1.27017	-4.87951		-1.26994	0.064802		-1.27005	-20.6686
		-1.26951	-4.87809		-1.26928	0.065371		-1.26939	-20.6686
		-1.26884	-4.87667		-1.26861	0.065884		-1.26872	-20.6685
		-1.26818	-4.87528		-1.26795	0.066265		-1.26806	-20.6683
		-1.26751	-4.874		-1.26728	0.066614		-1.26739	-20.6679
		-1.26685	-4.87298		-1.26661	0.066879		-1.26673	-20.6676
		-1.26618	-4.87216		-1.26595	0.06636		-1.26606	-20.6674
		-1.26551	-4.87134		-1.26528	0.065735		-1.2654	-20.6676
		-1.26485	-4.87051		-1.26462	0.065249		-1.26473	-20.668
		-1.26418	-4.86952		-1.26395	0.064795		-1.26406	-20.6684
		-1.26352	-4.86808		-1.26329	0.064518		-1.2634	-20.6688
		-1.26285	-4.86631		-1.26262	0.064986		-1.26273	-20.6691
		-1.26219	-4.86453		-1.26195	0.065626		-1.26207	-20.6694
		-1.26152	-4.8631		-1.26129	0.066268		-1.2614	-20.6698
		-1.26086	-4.86245		-1.26062	0.066915		-1.26074	-20.6703
		-1.26019	-4.86235		-1.25996	0.067337		-1.26007	-20.6709
		-1.25953	-4.86237		-1.25929	0.067407		-1.25941	-20.6714
		-1.25886	-4.86239		-1.25863	0.067268		-1.25874	-20.6722
		-1.25819	-4.86269		-1.25796	0.066954		-1.25808	-20.6732
		-1.25753	-4.86326		-1.2573	0.06653		-1.25741	-20.6743
		-1.25686	-4.86352		-1.25663	0.066392		-1.25674	-20.6754
		-1.2562	-4.86348		-1.25597	0.066696		-1.25608	-20.6767
		-1.25553	-4.86344		-1.2553	0.066976		-1.25541	-20.6779
		-1.25487	-4.86287		-1.25463	0.067054		-1.25475	-20.6787
		-1.2542	-4.86174		-1.25397	0.067093		-1.25408	-20.6795
		-1.25354	-4.86068		-1.2533	0.066497		-1.25342	-20.68
		-1.25287	-4.85966		-1.25264	0.06511		-1.25275	-20.6797
		-1.25221	-4.85864		-1.25197	0.063409		-1.25209	-20.6787
		-1.25154	-4.85709		-1.25131	0.061558		-1.25142	-20.6775
		-1.25087	-4.85487		-1.25064	0.059748		-1.25076	-20.6763
		-1.25021	-4.85249		-1.24998	0.05834		-1.25009	-20.6752
		-1.24954	-4.85009		-1.24931	0.057301		-1.24942	-20.6743
		-1.24888	-4.84779		-1.24865	0.05643		-1.24876	-20.6737
		-1.24821	-4.84585		-1.24798	0.055688		-1.24809	-20.6733
		-1.24755	-4.84438		-1.24731	0.055		-1.24743	-20.673
		-1.24688	-4.84298		-1.24665	0.054412		-1.24676	-20.673
		-1.24622	-4.84156		-1.24598	0.053876		-1.2461	-20.6731
		-1.24555	-4.84011		-1.24532	0.053347		-1.24543	-20.6731
		-1.24488	-4.8384		-1.24465	0.05282		-1.24476	-20.6729
		-1.24422	-4.83606		-1.24399	0.052219		-1.2441	-20.6727
		-1.24355	-4.83449		-1.24332	0.051523		-1.24343	-20.6717
		-1.24289	-4.833		-1.24266	0.050976		-1.24277	-20.6702
		-1.24222	-4.83162		-1.24199	0.050664		-1.2421	-20.6691
		-1.24156	-4.83086		-1.24133	0.050418		-1.24144	-20.6683
		-1.24089	-4.83072		-1.24066	0.050214		-1.24077	-20.6677
		-1.24023	-4.83031		-1.23999	0.050047		-1.24011	-20.668
		-1.23956	-4.8299		-1.23933	0.049726		-1.23944	-20.6692
		-1.2389	-4.82946		-1.23866	0.049246		-1.23878	-20.6703
		-1.23823	-4.82894		-1.238	0.04867		-1.23811	-20.6713
		-1.23756	-4.82887		-1.23733	0.0479		-1.23744	-20.6722
		-1.2369	-4.82942		-1.23667	0.047014		-1.23678	-20.6724
		-1.23623	-4.82998		-1.236	0.046146		-1.23611	-20.6721
		-1.23557	-4.83043		-1.23534	0.045292		-1.23545	-20.6718
		-1.2349	-4.83041		-1.23467	0.044433		-1.23478	-20.6715
		-1.23424	-4.83016		-1.23401	0.043564		-1.23412	-20.6713
		-1.23357	-4.82982		-1.23334	0.042752		-1.23345	-20.6714
		-1.2329	-4.82949		-1.23267	0.042535		-1.23279	-20.6713
		-1.23224	-4.82934		-1.23201	0.042724		-1.23212	-20.671
		-1.23158	-4.82998		-1.23134	0.04298		-1.23145	-20.6706
		-1.23091	-4.83109		-1.23068	0.043299		-1.23079	-20.6701
		-1.23024	-4.83224		-1.23001	0.043503		-1.23012	-20.6694
		-1.22958	-4.83339		-1.22935	0.043111		-1.22946	-20.6688
		-1.22891	-4.83443		-1.22868	0.04231		-1.22879	-20.6683
		-1.22825	-4.8348		-1.22802	0.041239		-1.22813	-20.6678
		-1.22758	-4.83412		-1.22735	0.039998		-1.22746	-20.6674
		-1.22692	-4.83305		-1.22668	0.038915		-1.2268	-20.6671
		-1.22625	-4.832		-1.22602	0.038173		-1.22613	-20.6669
		-1.22558	-4.83094		-1.22535	0.037722		-1.22547	-20.6667
		-1.22492	-4.8297		-1.22469	0.037666		-1.2248	-20.6665
		-1.22425	-4.82793		-1.22402	0.037821		-1.22413	-20.6662
		-1.22359	-4.82597		-1.22336	0.037612		-1.22347	-20.6661
		-1.22292	-4.82401		-1.22269	0.036999		-1.2228	-20.6658
		-1.22226	-4.82205		-1.22203	0.036219		-1.22214	-20.6652
		-1.22159	-4.82035		-1.22136	0.035311		-1.22147	-20.6647
		-1.22093	-4.81947		-1.2207	0.034351		-1.22081	-20.6643
		-1.22026	-4.81858		-1.22003	0.034154		-1.22014	-20.6643
		-1.21959	-4.81769		-1.21936	0.034646		-1.21948	-20.6649
		-1.21893	-4.81711		-1.2187	0.035467		-1.21881	-20.6659
		-1.21826	-4.81764		-1.21803	0.036554		-1.21815	-20.6667
		-1.2176	-4.81897		-1.21737	0.03767		-1.21748	-20.667
		-1.21693	-4.82041		-1.2167	0.038326		-1.21681	-20.6668
		-1.21627	-4.82184		-1.21604	0.038718		-1.21615	-20.6665
		-1.2156	-4.82298		-1.21537	0.038993		-1.21548	-20.6661
		-1.21494	-4.82312		-1.2147	0.039117		-1.21482	-20.6658
		-1.21427	-4.82276		-1.21404	0.039129		-1.21415	-20.6657
		-1.21361	-4.82241		-1.21337	0.039038		-1.21349	-20.6656
		-1.21294	-4.82197		-1.21271	0.038909		-1.21282	-20.6651
		-1.21227	-4.8212		-1.21204	0.039199		-1.21216	-20.6647
		-1.21161	-4.82032		-1.21138	0.039773		-1.21149	-20.6644
		-1.21094	-4.82013		-1.21071	0.040462		-1.21083	-20.6646
		-1.21028	-4.81994		-1.21005	0.041237		-1.21016	-20.6655
		-1.20961	-4.82005		-1.20938	0.042038		-1.20949	-20.6673
		-1.20895	-4.82097		-1.20872	0.042812		-1.20883	-20.6691
		-1.20828	-4.82173		-1.20805	0.043564		-1.20816	-20.6708
		-1.20762	-4.82189		-1.20738	0.044256		-1.2075	-20.6722
		-1.20695	-4.82205		-1.20672	0.044913		-1.20683	-20.6728
		-1.20629	-4.82226		-1.20605	0.045539		-1.20617	-20.6724
		-1.20562	-4.82265		-1.20539	0.045997		-1.2055	-20.6719
		-1.20495	-4.82323		-1.20472	0.046361		-1.20484	-20.6713
		-1.20429	-4.82394		-1.20406	0.046858		-1.20417	-20.6704
		-1.20362	-4.82465		-1.20339	0.047547		-1.2035	-20.6701
		-1.20296	-4.82539		-1.20273	0.048206		-1.20284	-20.6706
		-1.20229	-4.82638		-1.20206	0.048498		-1.20217	-20.6711
		-1.20163	-4.82779		-1.20139	0.048198		-1.20151	-20.6717
		-1.20096	-4.82935		-1.20073	0.04791		-1.20084	-20.6724
		-1.2003	-4.83087		-1.20006	0.047626		-1.20018	-20.6729
		-1.19963	-4.83213		-1.1994	0.047392		-1.19951	-20.6731
		-1.19897	-4.83278		-1.19873	0.047445		-1.19885	-20.6734
		-1.1983	-4.83268		-1.19807	0.047828		-1.19818	-20.6741
		-1.19763	-4.8322		-1.1974	0.048127		-1.19752	-20.6752
		-1.19697	-4.83164		-1.19674	0.048408		-1.19685	-20.6765
		-1.1963	-4.83077		-1.19607	0.048655		-1.19618	-20.6779
		-1.19564	-4.82984		-1.19541	0.048849		-1.19552	-20.6792
		-1.19497	-4.82937		-1.19474	0.049189		-1.19485	-20.6804
		-1.19431	-4.82924		-1.19407	0.049775		-1.19419	-20.6813
		-1.19364	-4.82912		-1.19341	0.05036		-1.19352	-20.6821
		-1.19298	-4.8294		-1.19274	0.050998		-1.19286	-20.6828
		-1.19231	-4.83011		-1.19208	0.051686		-1.19219	-20.6834
		-1.19165	-4.83085		-1.19141	0.0521		-1.19152	-20.684
		-1.19098	-4.83159		-1.19075	0.052193		-1.19086	-20.6844
		-1.19031	-4.83234		-1.19008	0.052287		-1.19019	-20.6848
		-1.18965	-4.83275		-1.18942	0.052164		-1.18953	-20.6851
		-1.18898	-4.83303		-1.18875	0.051706		-1.18886	-20.6855
		-1.18832	-4.83333		-1.18809	0.051326		-1.1882	-20.686
		-1.18765	-4.83366		-1.18742	0.051036		-1.18753	-20.6862
		-1.18699	-4.83398		-1.18675	0.050803		-1.18687	-20.6862
		-1.18632	-4.83442		-1.18609	0.050882		-1.1862	-20.6863
		-1.18565	-4.83482		-1.18542	0.051185		-1.18554	-20.6865
		-1.18499	-4.83412		-1.18476	0.051198		-1.18487	-20.6872
		-1.18432	-4.83343		-1.18409	0.051078		-1.1842	-20.6886
		-1.18366	-4.83272		-1.18343	0.050897		-1.18354	-20.6902
		-1.18299	-4.83188		-1.18276	0.050535		-1.18287	-20.6918
		-1.18233	-4.8311		-1.1821	0.050111		-1.18221	-20.6932
		-1.18166	-4.83137		-1.18143	0.049852		-1.18154	-20.6944
		-1.181	-4.83161		-1.18077	0.049667		-1.18088	-20.6954
		-1.18033	-4.83129		-1.1801	0.049527		-1.18021	-20.6962
		-1.17967	-4.83047		-1.17943	0.049468		-1.17955	-20.6971
		-1.179	-4.82994		-1.17877	0.049161		-1.17888	-20.6981
		-1.17833	-4.83		-1.1781	0.048445		-1.17822	-20.6989
		-1.17767	-4.83011		-1.17744	0.047676		-1.17755	-20.6993
		-1.177	-4.83088		-1.17677	0.046742		-1.17688	-20.6995
		-1.17634	-4.83175		-1.17611	0.045623		-1.17622	-20.6998
		-1.17567	-4.83158		-1.17544	0.044525		-1.17555	-20.7004
		-1.17501	-4.83076		-1.17477	0.043457		-1.17489	-20.701
		-1.17434	-4.83005		-1.17411	0.042407		-1.17422	-20.702
		-1.17368	-4.8299		-1.17345	0.041528		-1.17356	-20.703
		-1.17301	-4.82972		-1.17278	0.04084		-1.17289	-20.704
		-1.17234	-4.82939		-1.17211	0.040272		-1.17223	-20.7045
		-1.17168	-4.82901		-1.17145	0.039891		-1.17156	-20.7049
		-1.17101	-4.8282		-1.17078	0.039548		-1.1709	-20.7057
		-1.17035	-4.82619		-1.17012	0.039165		-1.17023	-20.7065
		-1.16968	-4.82416		-1.16945	0.038779		-1.16956	-20.7073
		-1.16902	-4.82204		-1.16879	0.038861		-1.1689	-20.708
		-1.16835	-4.81993		-1.16812	0.039426		-1.16823	-20.7086
		-1.16769	-4.81812		-1.16745	0.039948		-1.16757	-20.7091
		-1.16702	-4.81755		-1.16679	0.040224		-1.1669	-20.7096
		-1.16636	-4.81716		-1.16612	0.040217		-1.16624	-20.71
		-1.16569	-4.8172		-1.16546	0.039866		-1.16557	-20.7103
		-1.16502	-4.81724		-1.16479	0.039218		-1.16491	-20.7102
		-1.16436	-4.81716		-1.16413	0.038715		-1.16424	-20.7097
		-1.16369	-4.81699		-1.16346	0.038701		-1.16357	-20.7092
		-1.16303	-4.81709		-1.1628	0.039089		-1.16291	-20.7084
		-1.16236	-4.81753		-1.16213	0.039565		-1.16224	-20.7074
		-1.1617	-4.81788		-1.16147	0.040086		-1.16158	-20.7066
		-1.16103	-4.81755		-1.1608	0.040434		-1.16091	-20.7059
		-1.16037	-4.8169		-1.16013	0.040427		-1.16025	-20.7052
		-1.1597	-4.81582		-1.15947	0.040168		-1.15958	-20.7045
		-1.15904	-4.81436		-1.1588	0.039786		-1.15892	-20.7037
		-1.15837	-4.81305		-1.15814	0.039357		-1.15825	-20.7031
		-1.1577	-4.81261		-1.15747	0.039046		-1.15759	-20.7025
		-1.15704	-4.81243		-1.15681	0.038928		-1.15692	-20.7019
		-1.15637	-4.81255		-1.15614	0.039172		-1.15625	-20.7011
		-1.15571	-4.8128		-1.15548	0.039728		-1.15559	-20.7002
		-1.15504	-4.81287		-1.15481	0.040315		-1.15492	-20.6992
		-1.15438	-4.81194		-1.15414	0.040711		-1.15426	-20.6981
		-1.15371	-4.81077		-1.15348	0.040809		-1.15359	-20.6972
		-1.15305	-4.8095		-1.15281	0.040521		-1.15293	-20.6968
		-1.15238	-4.80828		-1.15215	0.039988		-1.15226	-20.6962
		-1.15172	-4.8075		-1.15148	0.039475		-1.15159	-20.6952
		-1.15105	-4.80768		-1.15082	0.039023		-1.15093	-20.6943
		-1.15038	-4.8079		-1.15015	0.038832		-1.15026	-20.6933
		-1.14972	-4.80823		-1.14949	0.038807		-1.1496	-20.6924
		-1.14905	-4.80855		-1.14882	0.038966		-1.14893	-20.6916
		-1.14839	-4.80882		-1.14816	0.039129		-1.14827	-20.691
		-1.14772	-4.80907		-1.14749	0.039313		-1.1476	-20.6904
		-1.14706	-4.80989		-1.14682	0.039499		-1.14694	-20.6901
		-1.14639	-4.81116		-1.14616	0.039591		-1.14627	-20.69
		-1.14573	-4.81241		-1.14549	0.039646		-1.14561	-20.6898
		-1.14506	-4.81349		-1.14483	0.039662		-1.14494	-20.6895
		-1.14439	-4.81399		-1.14416	0.039516		-1.14427	-20.6892
		-1.14373	-4.81389		-1.1435	0.039373		-1.14361	-20.6884
		-1.14306	-4.81364		-1.14283	0.039481		-1.14294	-20.6872
		-1.1424	-4.8134		-1.14217	0.039589		-1.14228	-20.6857
		-1.14173	-4.81319		-1.1415	0.039784		-1.14161	-20.6841
		-1.14107	-4.81297		-1.14084	0.040277		-1.14095	-20.6825
		-1.1404	-4.8122		-1.14017	0.0407		-1.14028	-20.6813
		-1.13974	-4.81139		-1.1395	0.040865		-1.13962	-20.6803
		-1.13907	-4.81054		-1.13884	0.041013		-1.13895	-20.6797
		-1.1384	-4.81007		-1.13817	0.040965		-1.13828	-20.6794
		-1.13774	-4.81031		-1.13751	0.040447		-1.13762	-20.6791
		-1.13707	-4.81182		-1.13684	0.039951		-1.13695	-20.6795
		-1.13641	-4.81347		-1.13618	0.03952		-1.13629	-20.68
		-1.13574	-4.81513		-1.13551	0.039104		-1.13562	-20.6806
		-1.13508	-4.81661		-1.13485	0.03876		-1.13496	-20.6811
		-1.13441	-4.81781		-1.13418	0.03854		-1.13429	-20.6815
		-1.13375	-4.81773		-1.13352	0.038499		-1.13363	-20.6814
		-1.13308	-4.8175		-1.13285	0.03876		-1.13296	-20.6813
		-1.13241	-4.81728		-1.13218	0.039043		-1.1323	-20.6813
		-1.13175	-4.81678		-1.13152	0.039404		-1.13163	-20.6813
		-1.13108	-4.81635		-1.13085	0.039741		-1.13096	-20.6813
		-1.13042	-4.81606		-1.13019	0.039677		-1.1303	-20.6814
		-1.12975	-4.81579		-1.12952	0.039103		-1.12963	-20.6817
		-1.12909	-4.81623		-1.12886	0.038517		-1.12897	-20.6822
		-1.12842	-4.81781		-1.12819	0.037885		-1.1283	-20.6828
		-1.12776	-4.82017		-1.12753	0.037308		-1.12764	-20.6835
		-1.12709	-4.82284		-1.12686	0.037085		-1.12697	-20.6843
		-1.12643	-4.82557		-1.12619	0.037117		-1.12631	-20.6852
		-1.12576	-4.82763		-1.12553	0.037268		-1.12564	-20.686
		-1.12509	-4.82936		-1.12486	0.037767		-1.12498	-20.6869
		-1.12443	-4.83015		-1.1242	0.038328		-1.12431	-20.6881
		-1.12376	-4.83065		-1.12353	0.038679		-1.12364	-20.6895
		-1.1231	-4.83113		-1.12287	0.038918		-1.12298	-20.691
		-1.12243	-4.83107		-1.1222	0.038942		-1.12231	-20.6925
		-1.12177	-4.8309		-1.12154	0.038392		-1.12165	-20.6939
		-1.1211	-4.83178		-1.12087	0.037802		-1.12098	-20.6958
		-1.12044	-4.83299		-1.1202	0.037499		-1.12032	-20.6977
		-1.11977	-4.83422		-1.11954	0.037261		-1.11965	-20.6993
		-1.11911	-4.83509		-1.11887	0.037024		-1.11899	-20.7008
		-1.11844	-4.83563		-1.11821	0.036781		-1.11832	-20.7023
		-1.11777	-4.83505		-1.11754	0.036413		-1.11766	-20.7039
		-1.11711	-4.83441		-1.11688	0.035808		-1.11699	-20.7055
		-1.11644	-4.83387		-1.11621	0.035217		-1.11632	-20.7071
		-1.11578	-4.83423		-1.11555	0.034717		-1.11566	-20.7087
		-1.11511	-4.83467		-1.11488	0.034342		-1.11499	-20.7102
		-1.11445	-4.83523		-1.11421	0.033944		-1.11433	-20.711
		-1.11378	-4.83581		-1.11355	0.033523		-1.11366	-20.7116
		-1.11312	-4.83629		-1.11288	0.033093		-1.113	-20.7119
		-1.11245	-4.83639		-1.11222	0.032618		-1.11233	-20.7122
		-1.11179	-4.83655		-1.11155	0.032151		-1.11166	-20.7123
		-1.11112	-4.83727		-1.11089	0.031846		-1.111	-20.7121
		-1.11045	-4.83799		-1.11022	0.031625		-1.11034	-20.7124
		-1.10979	-4.83858		-1.10956	0.03137		-1.10967	-20.7131
		-1.10912	-4.8389		-1.10889	0.030973		-1.109	-20.7138
		-1.10846	-4.83919		-1.10823	0.030297		-1.10834	-20.7152
		-1.10779	-4.83944		-1.10756	0.029351		-1.10767	-20.7168
		-1.10713	-4.8397		-1.10689	0.02837		-1.10701	-20.718
		-1.10646	-4.84035		-1.10623	0.027445		-1.10634	-20.7191
		-1.1058	-4.84183		-1.10556	0.026679		-1.10568	-20.7201
		-1.10513	-4.84288		-1.1049	0.026236		-1.10501	-20.7207
		-1.10447	-4.84352		-1.10423	0.026195		-1.10434	-20.7209
		-1.1038	-4.84416		-1.10357	0.026153		-1.10368	-20.7205
		-1.10313	-4.84466		-1.1029	0.026131		-1.10301	-20.7198
		-1.10247	-4.84506		-1.10224	0.026128		-1.10235	-20.7192
		-1.1018	-4.84565		-1.10157	0.026042		-1.10168	-20.718
		-1.10114	-4.84636		-1.10091	0.025872		-1.10102	-20.7168
		-1.10047	-4.84705		-1.10024	0.025726		-1.10035	-20.7163
		-1.09981	-4.84725		-1.09957	0.025701		-1.09969	-20.7158
		-1.09914	-4.84714		-1.09891	0.025801		-1.09902	-20.7153
		-1.09848	-4.84732		-1.09824	0.025839		-1.09836	-20.7149
		-1.09781	-4.84749		-1.09758	0.025818		-1.09769	-20.7144
		-1.09714	-4.84775		-1.09691	0.025784		-1.09702	-20.714
		-1.09648	-4.84908		-1.09625	0.025355		-1.09636	-20.7136
		-1.09581	-4.84987		-1.09558	0.024547		-1.09569	-20.7131
		-1.09515	-4.84958		-1.09492	0.023779		-1.09503	-20.7125
		-1.09448	-4.84928		-1.09425	0.02307		-1.09436	-20.7118
		-1.09382	-4.84893		-1.09359	0.022395		-1.0937	-20.7109
		-1.09315	-4.84835		-1.09292	0.022402		-1.09303	-20.71
		-1.09249	-4.84845		-1.09225	0.022675		-1.09237	-20.7092
		-1.09182	-4.84882		-1.09159	0.022541		-1.0917	-20.7086
		-1.09116	-4.84919		-1.09092	0.022241		-1.09103	-20.7076
		-1.09049	-4.84962		-1.09026	0.021909		-1.09037	-20.7065
		-1.08982	-4.85023		-1.08959	0.021105		-1.0897	-20.7054
		-1.08916	-4.85137		-1.08893	0.020349		-1.08904	-20.7044
		-1.08849	-4.85251		-1.08826	0.020304		-1.08837	-20.7041
		-1.08783	-4.85358		-1.0876	0.020434		-1.08771	-20.7034
		-1.08716	-4.85445		-1.08693	0.020562		-1.08704	-20.7027
		-1.0865	-4.85463		-1.08626	0.020665		-1.08638	-20.7021
		-1.08583	-4.85496		-1.0856	0.020759		-1.08571	-20.7016
		-1.08516	-4.85539		-1.08493	0.020848		-1.08505	-20.7015
		-1.0845	-4.85584		-1.08427	0.020937		-1.08438	-20.7012
		-1.08383	-4.85666		-1.0836	0.021005		-1.08371	-20.7009
		-1.08317	-4.85805		-1.08294	0.020802		-1.08305	-20.7006
		-1.0825	-4.85884		-1.08227	0.0203		-1.08238	-20.7
		-1.08184	-4.85943		-1.08161	0.019622		-1.08172	-20.6995
		-1.08117	-4.86002		-1.08094	0.018943		-1.08105	-20.6995
		-1.08051	-4.86029		-1.08028	0.018296		-1.08039	-20.6996
		-1.07984	-4.86035		-1.07961	0.017887		-1.07972	-20.6996
		-1.07918	-4.86069		-1.07894	0.017615		-1.07906	-20.6997
		-1.07851	-4.8611		-1.07828	0.017409		-1.07839	-20.7
		-1.07784	-4.86151		-1.07761	0.017201		-1.07773	-20.7005
		-1.07718	-4.86153		-1.07695	0.017002		-1.07706	-20.701
		-1.07651	-4.86146		-1.07628	0.016853		-1.07639	-20.7014
		-1.07585	-4.86162		-1.07562	0.016818		-1.07573	-20.7011
		-1.07518	-4.86183		-1.07495	0.016987		-1.07506	-20.7003
		-1.07452	-4.86212		-1.07429	0.017165		-1.0744	-20.6992
		-1.07385	-4.8632		-1.07362	0.017516		-1.07373	-20.6981
		-1.07319	-4.86414		-1.07295	0.018552		-1.07307	-20.6971
		-1.07252	-4.8643		-1.07229	0.019432		-1.0724	-20.6961
		-1.07186	-4.8643		-1.07162	0.020228		-1.07174	-20.6957
		-1.07119	-4.86424		-1.07096	0.021027		-1.07107	-20.6955
		-1.07052	-4.86407		-1.07029	0.02174		-1.07041	-20.6953
		-1.06986	-4.86398		-1.06963	0.02193		-1.06974	-20.6957
		-1.06919	-4.86402		-1.06896	0.022011		-1.06907	-20.6966
		-1.06853	-4.86409		-1.0683	0.022092		-1.06841	-20.6978
		-1.06786	-4.8644		-1.06763	0.022174		-1.06774	-20.6992
		-1.0672	-4.86494		-1.06696	0.022272		-1.06708	-20.7006
		-1.06653	-4.86593		-1.0663	0.022439		-1.06641	-20.7017
		-1.06587	-4.86728		-1.06563	0.022401		-1.06575	-20.7025
		-1.0652	-4.8687		-1.06497	0.022363		-1.06508	-20.7033
		-1.06454	-4.86922		-1.0643	0.022371		-1.06441	-20.704
		-1.06387	-4.86949		-1.06364	0.022759		-1.06375	-20.7049
		-1.0632	-4.86873		-1.06297	0.023938		-1.06308	-20.7063
		-1.06254	-4.86753		-1.06231	0.025423		-1.06242	-20.7079
		-1.06187	-4.86631		-1.06164	0.026925		-1.06175	-20.7096
		-1.06121	-4.8652		-1.06098	0.028438		-1.06109	-20.7114
		-1.06054	-4.86413		-1.06031	0.030001		-1.06042	-20.7129
		-1.05988	-4.86334		-1.05964	0.031108		-1.05976	-20.7139
		-1.05921	-4.86259		-1.05898	0.031967		-1.05909	-20.7146
		-1.05855	-4.86207		-1.05831	0.032825		-1.05843	-20.7152
		-1.05788	-4.86195		-1.05765	0.03353		-1.05776	-20.7157
		-1.05721	-4.86184		-1.05698	0.033574		-1.05709	-20.7163
		-1.05655	-4.8616		-1.05632	0.033734		-1.05643	-20.7173
		-1.05588	-4.86134		-1.05565	0.033894		-1.05576	-20.7184
		-1.05522	-4.86086		-1.05499	0.034055		-1.0551	-20.7188
		-1.05455	-4.86019		-1.05432	0.034247		-1.05443	-20.7191
		-1.05389	-4.85971		-1.05366	0.034592		-1.05377	-20.7195
		-1.05322	-4.86011		-1.05299	0.035018		-1.0531	-20.72
		-1.05256	-4.86059		-1.05232	0.035449		-1.05244	-20.7205
		-1.05189	-4.86147		-1.05166	0.035881		-1.05177	-20.7206
		-1.05123	-4.86249		-1.05099	0.036244		-1.0511	-20.7206
		-1.05056	-4.86309		-1.05033	0.036367		-1.05044	-20.72
		-1.04989	-4.86301		-1.04966	0.036643		-1.04977	-20.7189
		-1.04923	-4.86286		-1.049	0.03713		-1.04911	-20.7181
		-1.04856	-4.86235		-1.04833	0.037614		-1.04844	-20.7174
		-1.0479	-4.86177		-1.04767	0.038209		-1.04778	-20.7168
		-1.04723	-4.86155		-1.047	0.039157		-1.04711	-20.7167
		-1.04657	-4.8616		-1.04634	0.039916		-1.04645	-20.7168
		-1.0459	-4.86168		-1.04567	0.040556		-1.04578	-20.7169
		-1.04523	-4.86126		-1.045	0.041151		-1.04512	-20.717
		-1.04457	-4.86068		-1.04434	0.041662		-1.04445	-20.7169
		-1.0439	-4.86055		-1.04367	0.041961		-1.04378	-20.7166
		-1.04324	-4.86056		-1.04301	0.042206		-1.04312	-20.7164
		-1.04257	-4.86071		-1.04234	0.042447		-1.04245	-20.7167
		-1.04191	-4.86212		-1.04168	0.042688		-1.04179	-20.7171
		-1.04124	-4.86351		-1.04101	0.043002		-1.04112	-20.7177
		-1.04058	-4.864		-1.04035	0.043297		-1.04046	-20.7184
		-1.03991	-4.86444		-1.03968	0.04287		-1.03979	-20.7191
		-1.03925	-4.86439		-1.03901	0.042369		-1.03913	-20.7198
		-1.03858	-4.86319		-1.03835	0.041868		-1.03846	-20.7205
		-1.03791	-4.862		-1.03768	0.041429		-1.0378	-20.7211
		-1.03725	-4.86093		-1.03702	0.041014		-1.03713	-20.7217
		-1.03658	-4.85987		-1.03635	0.041142		-1.03646	-20.7218
		-1.03592	-4.85935		-1.03569	0.041378		-1.0358	-20.7214
		-1.03525	-4.8591		-1.03502	0.041486		-1.03513	-20.7209
		-1.03459	-4.85862		-1.03436	0.041046		-1.03447	-20.7202
		-1.03392	-4.85798		-1.03369	0.040562		-1.0338	-20.7195
		-1.03326	-4.85731		-1.03303	0.039908		-1.03314	-20.7193
		-1.03259	-4.85684		-1.03236	0.039244		-1.03247	-20.7193
		-1.03192	-4.8565		-1.03169	0.038879		-1.03181	-20.7193
		-1.03126	-4.85682		-1.03103	0.038975		-1.03114	-20.7193
		-1.03059	-4.85759		-1.03036	0.038822		-1.03048	-20.7192
		-1.02993	-4.85815		-1.0297	0.038227		-1.02981	-20.7184
		-1.02926	-4.8582		-1.02903	0.037608		-1.02914	-20.7176
		-1.0286	-4.85804		-1.02837	0.036098		-1.02848	-20.7166
		-1.02793	-4.85778		-1.0277	0.034314		-1.02781	-20.7154
		-1.02727	-4.85749		-1.02703	0.032373		-1.02715	-20.7144
		-1.0266	-4.85729		-1.02637	0.030226		-1.02648	-20.7141
		-1.02594	-4.85738		-1.0257	0.028057		-1.02582	-20.7139
		-1.02527	-4.8574		-1.02504	0.02645		-1.02515	-20.7137
		-1.0246	-4.85706		-1.02437	0.02493		-1.02449	-20.7135
		-1.02394	-4.85659		-1.02371	0.024223		-1.02382	-20.7132
		-1.02327	-4.85625		-1.02304	0.023893		-1.02315	-20.7124
		-1.02261	-4.85606		-1.02238	0.023592		-1.02249	-20.7116
		-1.02194	-4.8561		-1.02171	0.023346		-1.02182	-20.7112
		-1.02128	-4.85633		-1.02105	0.023103		-1.02116	-20.7109
		-1.02061	-4.85662		-1.02038	0.022696		-1.02049	-20.7106
		-1.01995	-4.85647		-1.01971	0.022219		-1.01983	-20.71
		-1.01928	-4.85568		-1.01905	0.021645		-1.01916	-20.7094
		-1.01862	-4.85439		-1.01838	0.020841		-1.0185	-20.7086
		-1.01795	-4.8529		-1.01772	0.020027		-1.01783	-20.7077
		-1.01728	-4.85137		-1.01705	0.019553		-1.01717	-20.7075
		-1.01662	-4.85049		-1.01639	0.01922		-1.0165	-20.7078
		-1.01595	-4.85007		-1.01572	0.018719		-1.01583	-20.708
		-1.01529	-4.84999		-1.01506	0.018126		-1.01517	-20.7084
		-1.01462	-4.85005		-1.01439	0.017532		-1.0145	-20.7088
		-1.01396	-4.85013		-1.01372	0.01644		-1.01384	-20.7088
		-1.01329	-4.84991		-1.01306	0.015295		-1.01317	-20.7086
		-1.01263	-4.84943		-1.01239	0.014487		-1.01251	-20.7083
		-1.01196	-4.84927		-1.01173	0.013717		-1.01184	-20.7078
		-1.0113	-4.84936		-1.01106	0.013074		-1.01117	-20.7072
		-1.01063	-4.84948		-1.0104	0.012687		-1.01051	-20.7069
		-1.00996	-4.84952		-1.00973	0.012127		-1.00984	-20.7067
		-1.0093	-4.84942		-1.00907	0.011225		-1.00918	-20.7067
		-1.00863	-4.84833		-1.0084	0.010321		-1.00851	-20.7073
		-1.00797	-4.84688		-1.00774	0.009329		-1.00785	-20.7079
		-1.0073	-4.84561		-1.00707	0.008288		-1.00718	-20.7084
		-1.00664	-4.84467		-1.0064	0.00725		-1.00652	-20.7088
		-1.00597	-4.84421		-1.00574	0.006218		-1.00585	-20.7091
		-1.0053	-4.84476		-1.00507	0.005181		-1.00519	-20.7092
		-1.00464	-4.84562		-1.00441	0.004075		-1.00452	-20.7093
		-1.00397	-4.84662		-1.00374	0.002976		-1.00385	-20.7094
		-1.00331	-4.84785		-1.00308	0.002201		-1.00319	-20.7095
		-1.00264	-4.84875		-1.00241	0.002041		-1.00252	-20.7096
		-1.00198	-4.84931		-1.00175	0.002066		-1.00186	-20.7096
		-1.00131	-4.84982		-1.00108	0.002621		-1.00119	-20.7098
		-1.00065	-4.85052		-1.00042	0.003186		-1.00053	-20.71
		-0.999981	-4.85131		-0.99975	0.003905		-0.999862	-20.7102
		-0.999316	-4.85184		-0.999084	0.004868		-0.999196	-20.7105
		-0.99865	-4.85227		-0.998419	0.005497		-0.998531	-20.7109
		-0.997985	-4.85261		-0.997753	0.005701		-0.997865	-20.7113
		-0.997319	-4.85207		-0.997088	0.005894		-0.9972	-20.7116
		-0.996654	-4.85153		-0.996422	0.005984		-0.996534	-20.712
		-0.995988	-4.85153		-0.995757	0.006094		-0.995869	-20.7124
		-0.995323	-4.85167		-0.995091	0.007062		-0.995203	-20.7129
		-0.994658	-4.8518		-0.994426	0.008243		-0.994538	-20.7137
		-0.993992	-4.85323		-0.99376	0.009435		-0.993872	-20.7146
		-0.993326	-4.85511		-0.993095	0.010711		-0.993207	-20.7154
		-0.992661	-4.85673		-0.992429	0.012005		-0.992541	-20.7164
		-0.991995	-4.85826		-0.991764	0.012735		-0.991876	-20.7174
		-0.99133	-4.85951		-0.991098	0.013417		-0.99121	-20.7184
		-0.990664	-4.86004		-0.990433	0.014142		-0.990545	-20.7194
		-0.989999	-4.86022		-0.989767	0.014672		-0.989879	-20.7204
		-0.989334	-4.86026		-0.989102	0.014985		-0.989214	-20.7209
		-0.988668	-4.86026		-0.988436	0.015209		-0.988549	-20.721
		-0.988003	-4.86033		-0.987771	0.015421		-0.987883	-20.7209
		-0.987337	-4.86049		-0.987105	0.015632		-0.987217	-20.7207
		-0.986671	-4.86117		-0.98644	0.016085		-0.986552	-20.7208
		-0.986006	-4.86249		-0.985775	0.016706		-0.985886	-20.7212
		-0.98534	-4.86395		-0.985109	0.01754		-0.985221	-20.722
		-0.984675	-4.86536		-0.984443	0.018414		-0.984555	-20.7229
		-0.98401	-4.86673		-0.983778	0.019285		-0.98389	-20.7238
		-0.983344	-4.86734		-0.983112	0.019267		-0.983225	-20.7247
		-0.982679	-4.86758		-0.982447	0.019088		-0.982559	-20.7256
		-0.982013	-4.86777		-0.981781	0.018982		-0.981894	-20.7263
		-0.981348	-4.86804		-0.981116	0.018889		-0.981228	-20.727
		-0.980682	-4.86837		-0.980451	0.01891		-0.980562	-20.7277
		-0.980016	-4.86894		-0.979785	0.019412		-0.979897	-20.7278
		-0.979351	-4.86982		-0.97912	0.019731		-0.979231	-20.7278
		-0.978685	-4.87082		-0.978454	0.019966		-0.978566	-20.728
		-0.97802	-4.87179		-0.977788	0.020192		-0.977901	-20.7284
		-0.977355	-4.87273		-0.977123	0.020488		-0.977235	-20.7288
		-0.976689	-4.87372		-0.976457	0.021083		-0.97657	-20.7292
		-0.976024	-4.87478		-0.975792	0.022044		-0.975904	-20.7294
		-0.975358	-4.87587		-0.975127	0.023064		-0.975239	-20.7289
		-0.974693	-4.87703		-0.974461	0.024084		-0.974573	-20.7284
		-0.974027	-4.87813		-0.973796	0.024625		-0.973907	-20.7279
		-0.973362	-4.87892		-0.97313	0.024877		-0.973242	-20.7276
		-0.972696	-4.87952		-0.972465	0.025089		-0.972576	-20.7275
		-0.972031	-4.88008		-0.971799	0.025298		-0.971911	-20.7275
		-0.971365	-4.88018		-0.971134	0.025508		-0.971246	-20.7276
		-0.9707	-4.87977		-0.970468	0.025932		-0.97058	-20.7274
		-0.970034	-4.87915		-0.969802	0.026197		-0.969915	-20.7269
		-0.969369	-4.8784		-0.969137	0.025861		-0.969249	-20.7264
		-0.968703	-4.87783		-0.968472	0.025436		-0.968584	-20.726
		-0.968038	-4.87769		-0.967806	0.025007		-0.967918	-20.7255
		-0.967372	-4.87766		-0.967141	0.025007		-0.967252	-20.7256
		-0.966707	-4.87746		-0.966475	0.024948		-0.966587	-20.726
		-0.966041	-4.87723		-0.96581	0.024599		-0.965922	-20.7264
		-0.965376	-4.8768		-0.965144	0.024216		-0.965256	-20.7267
		-0.96471	-4.8761		-0.964479	0.023828		-0.964591	-20.727
		-0.964045	-4.87593		-0.963813	0.02345		-0.963925	-20.7271
		-0.963379	-4.8763		-0.963148	0.023164		-0.96326	-20.7272
		-0.962714	-4.87666		-0.962482	0.022978		-0.962594	-20.7272
		-0.962048	-4.87751		-0.961817	0.022805		-0.961929	-20.7272
		-0.961383	-4.87888		-0.961151	0.022594		-0.961263	-20.7272
		-0.960717	-4.87943		-0.960486	0.022021		-0.960598	-20.7269
		-0.960052	-4.8791		-0.95982	0.02133		-0.959932	-20.7265
		-0.959386	-4.87863		-0.959155	0.020498		-0.959267	-20.7259
		-0.958721	-4.87758		-0.958489	0.019664		-0.958601	-20.7252
		-0.958055	-4.8763		-0.957824	0.018727		-0.957936	-20.7246
		-0.95739	-4.87565		-0.957158	0.017389		-0.95727	-20.7241
		-0.956724	-4.87537		-0.956493	0.016285		-0.956605	-20.7238
		-0.956059	-4.87507		-0.955827	0.015392		-0.955939	-20.7238
		-0.955393	-4.8746		-0.955162	0.014494		-0.955274	-20.7241
		-0.954728	-4.87397		-0.954496	0.013801		-0.954608	-20.7244
		-0.954062	-4.87325		-0.953831	0.013306		-0.953943	-20.7246
		-0.953397	-4.87249		-0.953165	0.012547		-0.953277	-20.7247
		-0.952731	-4.87186		-0.9525	0.011728		-0.952612	-20.7244
		-0.952066	-4.87154		-0.951834	0.010913		-0.951946	-20.7238
		-0.9514	-4.8714		-0.951169	0.010039		-0.951281	-20.7231
		-0.950735	-4.8713		-0.950503	0.009127		-0.950615	-20.7221
		-0.950069	-4.87122		-0.949838	0.009241		-0.94995	-20.7209
		-0.949404	-4.87112		-0.949172	0.009536		-0.949284	-20.7198
		-0.948738	-4.871		-0.948507	0.009838		-0.948619	-20.7186
		-0.948073	-4.87079		-0.947841	0.009922		-0.947953	-20.7176
		-0.947407	-4.87049		-0.947176	0.00981		-0.947288	-20.7168
		-0.946742	-4.87017		-0.94651	0.009162		-0.946622	-20.7165
		-0.946076	-4.86975		-0.945845	0.008487		-0.945957	-20.7164
		-0.945411	-4.86926		-0.945179	0.007817		-0.945291	-20.7163
		-0.944745	-4.8688		-0.944514	0.007368		-0.944626	-20.7163
		-0.94408	-4.86837		-0.943848	0.006906		-0.94396	-20.7164
		-0.943414	-4.86803		-0.943183	0.006263		-0.943295	-20.7164
		-0.942749	-4.86815		-0.942517	0.005609		-0.942629	-20.7164
		-0.942083	-4.86847		-0.941852	0.005061		-0.941964	-20.7164
		-0.941418	-4.86871		-0.941186	0.004919		-0.941298	-20.716
		-0.940752	-4.8689		-0.940521	0.005335		-0.940633	-20.7154
		-0.940087	-4.86881		-0.939855	0.005994		-0.939967	-20.7147
		-0.939421	-4.86828		-0.93919	0.006641		-0.939302	-20.7139
		-0.938756	-4.86764		-0.938524	0.006829		-0.938636	-20.7131
		-0.93809	-4.86756		-0.937859	0.006759		-0.937971	-20.7126
		-0.937425	-4.86778		-0.937193	0.006471		-0.937305	-20.7125
		-0.936759	-4.86831		-0.936528	0.006057		-0.93664	-20.7128
		-0.936094	-4.86906		-0.935862	0.005614		-0.935974	-20.7132
		-0.935428	-4.8696		-0.935197	0.005361		-0.935309	-20.7135
		-0.934763	-4.86969		-0.934531	0.0054		-0.934643	-20.7138
		-0.934097	-4.86959		-0.933866	0.005215		-0.933978	-20.7136
		-0.933432	-4.86966		-0.9332	0.004867		-0.933312	-20.7131
		-0.932766	-4.86984		-0.932535	0.004519		-0.932647	-20.7124
		-0.932101	-4.87029		-0.931869	0.004137		-0.931981	-20.7115
		-0.931435	-4.87105		-0.931204	0.003715		-0.931316	-20.7103
		-0.93077	-4.8719		-0.930538	0.003276		-0.93065	-20.7091
		-0.930104	-4.87287		-0.929873	0.002837		-0.929985	-20.7079
		-0.929439	-4.87393		-0.929207	0.002397		-0.929319	-20.7068
		-0.928773	-4.87441		-0.928542	0.002093		-0.928654	-20.7062
		-0.928108	-4.87446		-0.927876	0.001885		-0.927988	-20.7062
		-0.927442	-4.87443		-0.927211	0.001959		-0.927323	-20.7066
		-0.926777	-4.87428		-0.926545	0.002157		-0.926657	-20.7071
		-0.926111	-4.874		-0.92588	0.00235		-0.925992	-20.7076
		-0.925446	-4.87407		-0.925214	0.002527		-0.925326	-20.7082
		-0.92478	-4.87477		-0.924549	0.002772		-0.924661	-20.7086
		-0.924115	-4.87546		-0.923883	0.003343		-0.923995	-20.7089
		-0.923449	-4.87596		-0.923218	0.004039		-0.92333	-20.7091
		-0.922784	-4.87617		-0.922552	0.004755		-0.922664	-20.7093
		-0.922118	-4.8765		-0.921887	0.005517		-0.921999	-20.7092
		-0.921453	-4.877		-0.921221	0.006156		-0.921333	-20.7092
		-0.920787	-4.8777		-0.920556	0.006589		-0.920668	-20.7091
		-0.920122	-4.87903		-0.91989	0.006964		-0.920002	-20.7091
		-0.919456	-4.88078		-0.919225	0.007329		-0.919337	-20.7091
		-0.918791	-4.88224		-0.918559	0.007681		-0.918671	-20.7091
		-0.918125	-4.88349		-0.917894	0.008071		-0.918006	-20.7093
		-0.91746	-4.88457		-0.917228	0.00851		-0.91734	-20.7098
		-0.916794	-4.88528		-0.916563	0.008959		-0.916675	-20.7104
		-0.916129	-4.88583		-0.915897	0.009437		-0.916009	-20.7111
		-0.915463	-4.88639		-0.915232	0.009935		-0.915344	-20.7118
		-0.914798	-4.88696		-0.914566	0.010605		-0.914678	-20.7124
		-0.914132	-4.88762		-0.913901	0.011381		-0.914013	-20.7128
		-0.913467	-4.88845		-0.913235	0.012169		-0.913347	-20.7133
		-0.912801	-4.88936		-0.91257	0.013014		-0.912682	-20.7134
		-0.912136	-4.89037		-0.911904	0.013972		-0.912016	-20.7132
		-0.91147	-4.89146		-0.911239	0.014789		-0.911351	-20.7129
		-0.910805	-4.89283		-0.910573	0.015501		-0.910685	-20.7126
		-0.910139	-4.8944		-0.909908	0.016203		-0.91002	-20.7123
		-0.909474	-4.89562		-0.909242	0.016659		-0.909354	-20.7124
		-0.908808	-4.89645		-0.908577	0.016587		-0.908689	-20.7127
		-0.908143	-4.89719		-0.907911	0.016066		-0.908023	-20.7132
		-0.907477	-4.89755		-0.907246	0.015435		-0.907358	-20.7139
		-0.906812	-4.89776		-0.90658	0.014806		-0.906692	-20.7146
		-0.906146	-4.89841		-0.905915	0.014233		-0.906027	-20.7151
		-0.905481	-4.89932		-0.905249	0.014081		-0.905361	-20.7154
		-0.904815	-4.90015		-0.904584	0.014304		-0.904696	-20.7154
		-0.90415	-4.90083		-0.903918	0.014605		-0.90403	-20.7152
		-0.903484	-4.90123		-0.903253	0.014906		-0.903365	-20.715
		-0.902819	-4.90132		-0.902587	0.01493		-0.902699	-20.715
		-0.902153	-4.90138		-0.901922	0.014576		-0.902034	-20.7153
		-0.901488	-4.90119		-0.901256	0.01391		-0.901368	-20.7155
		-0.900822	-4.90062		-0.900591	0.013177		-0.900703	-20.7159
		-0.900157	-4.89987		-0.899925	0.012445		-0.900037	-20.7163
		-0.899491	-4.89895		-0.89926	0.011691		-0.899372	-20.7167
		-0.898826	-4.89801		-0.898594	0.010976		-0.898706	-20.7172
		-0.89816	-4.89752		-0.897929	0.0103		-0.898041	-20.7181
		-0.897495	-4.89772		-0.897263	0.009628		-0.897375	-20.7192
		-0.896829	-4.89798		-0.896598	0.009162		-0.89671	-20.7202
		-0.896164	-4.89811		-0.895932	0.009225		-0.896044	-20.7211
		-0.895498	-4.89813		-0.895267	0.009257		-0.895379	-20.7216
		-0.894833	-4.89727		-0.894601	0.009248		-0.894713	-20.7215
		-0.894167	-4.89548		-0.893936	0.009238		-0.894048	-20.7212
		-0.893502	-4.89382		-0.89327	0.009352		-0.893382	-20.7208
		-0.892836	-4.89234		-0.892605	0.009628		-0.892717	-20.72
		-0.892171	-4.89115		-0.89194	0.009952		-0.892051	-20.7192
		-0.891505	-4.89072		-0.891274	0.010277		-0.891386	-20.7184
		-0.89084	-4.89081		-0.890608	0.010604		-0.89072	-20.7175
		-0.890174	-4.89113		-0.889943	0.011023		-0.890055	-20.7167
		-0.889509	-4.8917		-0.889277	0.011503		-0.889389	-20.7158
		-0.888843	-4.89265		-0.888612	0.011944		-0.888724	-20.7152
		-0.888178	-4.89413		-0.887946	0.012375		-0.888058	-20.7146
		-0.887512	-4.89545		-0.887281	0.012806		-0.887393	-20.714
		-0.886847	-4.89611		-0.886616	0.012879		-0.886727	-20.7134
		-0.886181	-4.89637		-0.88595	0.012542		-0.886062	-20.7127
		-0.885516	-4.89634		-0.885285	0.012167		-0.885396	-20.712
		-0.88485	-4.89559		-0.884619	0.011809		-0.884731	-20.7113
		-0.884185	-4.89461		-0.883954	0.01144		-0.884065	-20.7106
		-0.883519	-4.894		-0.883288	0.01117		-0.8834	-20.7098
		-0.882854	-4.89353		-0.882622	0.011021		-0.882734	-20.709
		-0.882188	-4.89323		-0.881957	0.010877		-0.882069	-20.7081
		-0.881523	-4.89324		-0.881292	0.010725		-0.881403	-20.7072
		-0.880857	-4.89323		-0.880626	0.010573		-0.880738	-20.7064
		-0.880192	-4.8931		-0.879961	0.010241		-0.880072	-20.7059
		-0.879526	-4.89294		-0.879295	0.009615		-0.879407	-20.7058
		-0.878861	-4.89257		-0.87863	0.008814		-0.878741	-20.7059
		-0.878196	-4.89184		-0.877964	0.007954		-0.878076	-20.7062
		-0.87753	-4.89074		-0.877299	0.007094		-0.87741	-20.7063
		-0.876864	-4.88944		-0.876633	0.006277		-0.876745	-20.7063
		-0.876199	-4.88814		-0.875968	0.005693		-0.876079	-20.7059
		-0.875533	-4.88685		-0.875302	0.005538		-0.875414	-20.7053
		-0.874868	-4.88574		-0.874637	0.005618		-0.874748	-20.7047
		-0.874202	-4.88502		-0.873971	0.005699		-0.874083	-20.7043
		-0.873537	-4.8846		-0.873306	0.005953		-0.873417	-20.7043
		-0.872872	-4.88427		-0.87264	0.006337		-0.872752	-20.7045
		-0.872206	-4.88447		-0.871975	0.006673		-0.872086	-20.7049
		-0.871541	-4.88533		-0.871309	0.006982		-0.871421	-20.7053
		-0.870875	-4.88636		-0.870644	0.007259		-0.870755	-20.7059
		-0.870209	-4.88749		-0.869978	0.007207		-0.87009	-20.7067
		-0.869544	-4.88863		-0.869313	0.007102		-0.869424	-20.7073
		-0.868878	-4.88985		-0.868647	0.007211		-0.868759	-20.7077
		-0.868213	-4.89128		-0.867982	0.007361		-0.868093	-20.708
		-0.867548	-4.89319		-0.867316	0.007508		-0.867428	-20.708
		-0.866882	-4.89522		-0.866651	0.007648		-0.866762	-20.7076
		-0.866217	-4.89711		-0.865985	0.007793		-0.866097	-20.7072
		-0.865551	-4.89853		-0.86532	0.007948		-0.865431	-20.7067
		-0.864886	-4.89961		-0.864654	0.008103		-0.864766	-20.7063
		-0.86422	-4.89984		-0.863989	0.008519		-0.8641	-20.7061
		-0.863554	-4.89987		-0.863323	0.009175		-0.863435	-20.7061
		-0.862889	-4.90007		-0.862658	0.009514		-0.862769	-20.7061
		-0.862224	-4.90087		-0.861992	0.009591		-0.862104	-20.7062
		-0.861558	-4.90222		-0.861327	0.009667		-0.861438	-20.7062
		-0.860893	-4.90489		-0.860661	0.009673		-0.860773	-20.7061
		-0.860227	-4.90751		-0.859996	0.009468		-0.860107	-20.7061
		-0.859562	-4.91007		-0.85933	0.009054		-0.859442	-20.7063
		-0.858896	-4.91238		-0.858665	0.008579		-0.858776	-20.7067
		-0.858231	-4.91399		-0.857999	0.008101		-0.858111	-20.707
		-0.857565	-4.91491		-0.857334	0.007699		-0.857445	-20.7074
		-0.856899	-4.91576		-0.856668	0.007331		-0.85678	-20.7077
		-0.856234	-4.91636		-0.856003	0.00691		-0.856114	-20.7081
		-0.855569	-4.91662		-0.855337	0.006463		-0.855449	-20.7084
		-0.854903	-4.91622		-0.854672	0.006003		-0.854783	-20.7087
		-0.854238	-4.91567		-0.854006	0.005348		-0.854118	-20.709
		-0.853572	-4.91529		-0.853341	0.004746		-0.853452	-20.7094
		-0.852907	-4.91538		-0.852675	0.004516		-0.852787	-20.7099
		-0.852241	-4.91568		-0.85201	0.004458		-0.852121	-20.7103
		-0.851576	-4.91664		-0.851344	0.0044		-0.851456	-20.7109
		-0.85091	-4.91821		-0.850679	0.004496		-0.850791	-20.7121
		-0.850245	-4.91971		-0.850013	0.004535		-0.850125	-20.7134
		-0.849579	-4.92097		-0.849348	0.004445		-0.849459	-20.7147
		-0.848914	-4.92208		-0.848682	0.00433		-0.848794	-20.7161
		-0.848248	-4.92285		-0.848017	0.004132		-0.848128	-20.7174
		-0.847583	-4.92347		-0.847351	0.00369		-0.847463	-20.7184
		-0.846917	-4.9242		-0.846686	0.003359		-0.846797	-20.719
		-0.846252	-4.92526		-0.84602	0.003256		-0.846132	-20.7195
		-0.845586	-4.92648		-0.845355	0.003207		-0.845466	-20.72
		-0.844921	-4.92804		-0.844689	0.003153		-0.844801	-20.7204
		-0.844255	-4.92967		-0.844024	0.003074		-0.844136	-20.7207
		-0.84359	-4.93124		-0.843358	0.002925		-0.84347	-20.7212
		-0.842924	-4.93269		-0.842693	0.002722		-0.842804	-20.7218
		-0.842259	-4.93412		-0.842027	0.002504		-0.842139	-20.7223
		-0.841593	-4.93556		-0.841362	0.002366		-0.841473	-20.7227
		-0.840928	-4.93698		-0.840696	0.002459		-0.840808	-20.7229
		-0.840262	-4.93855		-0.840031	0.002438		-0.840142	-20.7227
		-0.839597	-4.94025		-0.839365	0.002279		-0.839477	-20.7226
		-0.838931	-4.94139		-0.8387	0.002107		-0.838812	-20.7224
		-0.838266	-4.942		-0.838034	0.002319		-0.838146	-20.722
		-0.8376	-4.94261		-0.837369	0.003024		-0.837481	-20.7212
		-0.836935	-4.94283		-0.836703	0.004257		-0.836815	-20.7201
		-0.836269	-4.94225		-0.836038	0.005664		-0.836149	-20.719
		-0.835604	-4.94159		-0.835372	0.007071		-0.835484	-20.718
		-0.834938	-4.94085		-0.834707	0.007892		-0.834818	-20.7175
		-0.834273	-4.94029		-0.834041	0.008299		-0.834153	-20.7178
		-0.833607	-4.94045		-0.833376	0.008649		-0.833488	-20.7187
		-0.832942	-4.94157		-0.83271	0.008998		-0.832822	-20.7195
		-0.832276	-4.94312		-0.832045	0.009367		-0.832157	-20.7201
		-0.831611	-4.94477		-0.831379	0.010026		-0.831491	-20.72
		-0.830945	-4.94593		-0.830714	0.010726		-0.830826	-20.7193
		-0.83028	-4.9459		-0.830048	0.011114		-0.83016	-20.7184
		-0.829614	-4.94505		-0.829383	0.011323		-0.829494	-20.7174
		-0.828949	-4.94375		-0.828717	0.011469		-0.828829	-20.7169
		-0.828283	-4.94244		-0.828052	0.011248		-0.828164	-20.7172
		-0.827618	-4.9414		-0.827386	0.010622		-0.827498	-20.7178
		-0.826952	-4.94098		-0.826721	0.010118		-0.826833	-20.7185
		-0.826287	-4.94085		-0.826055	0.009691		-0.826167	-20.7192
		-0.825621	-4.94081		-0.82539	0.009311		-0.825502	-20.7197
		-0.824956	-4.94077		-0.824724	0.009087		-0.824836	-20.7199
		-0.82429	-4.94074		-0.824059	0.008936		-0.824171	-20.7201
		-0.823625	-4.94081		-0.823393	0.008674		-0.823505	-20.7203
		-0.822959	-4.94113		-0.822728	0.00836		-0.822839	-20.7204
		-0.822294	-4.94155		-0.822062	0.008121		-0.822174	-20.7203
		-0.821628	-4.94195		-0.821397	0.008077		-0.821509	-20.7199
		-0.820963	-4.94223		-0.820731	0.008281		-0.820843	-20.7196
		-0.820297	-4.94227		-0.820066	0.008737		-0.820178	-20.7193
		-0.819632	-4.94184		-0.8194	0.009277		-0.819512	-20.7191
		-0.818966	-4.94133		-0.818735	0.009783		-0.818847	-20.719
		-0.818301	-4.9408		-0.818069	0.010222		-0.818181	-20.7187
		-0.817635	-4.94025		-0.817404	0.010547		-0.817516	-20.718
		-0.81697	-4.93951		-0.816738	0.010723		-0.81685	-20.7171
		-0.816304	-4.93904		-0.816073	0.010908		-0.816185	-20.7163
		-0.815639	-4.93865		-0.815407	0.011182		-0.815519	-20.7154
		-0.814973	-4.93829		-0.814742	0.011622		-0.814854	-20.7147
		-0.814308	-4.93838		-0.814076	0.012268		-0.814188	-20.7142
		-0.813642	-4.93903		-0.813411	0.013094		-0.813523	-20.7137
		-0.812977	-4.93927		-0.812745	0.013894		-0.812857	-20.7131
		-0.812311	-4.93947		-0.81208	0.014559		-0.812192	-20.7121
		-0.811646	-4.93966		-0.811414	0.015086		-0.811526	-20.7112
		-0.81098	-4.93971		-0.810749	0.015634		-0.810861	-20.7104
		-0.810315	-4.9395		-0.810083	0.016204		-0.810195	-20.7097
		-0.809649	-4.93947		-0.809418	0.016705		-0.80953	-20.7091
		-0.808984	-4.93945		-0.808752	0.017075		-0.808864	-20.7088
		-0.808318	-4.93942		-0.808087	0.017335		-0.808199	-20.7085
		-0.807653	-4.93934		-0.807421	0.017399		-0.807533	-20.7083
		-0.806987	-4.93919		-0.806756	0.017301		-0.806868	-20.7082
		-0.806322	-4.93865		-0.80609	0.017202		-0.806202	-20.7082
		-0.805656	-4.93806		-0.805425	0.017099		-0.805537	-20.7086
		-0.804991	-4.93743		-0.80476	0.016734		-0.804871	-20.7092
		-0.804325	-4.93643		-0.804094	0.015879		-0.804206	-20.71
		-0.80366	-4.93539		-0.803428	0.014815		-0.80354	-20.7105
		-0.802994	-4.93539		-0.802763	0.013719		-0.802875	-20.7108
		-0.802329	-4.93539		-0.802097	0.012582		-0.802209	-20.7108
		-0.801663	-4.93541		-0.801432	0.011842		-0.801544	-20.7103
		-0.800998	-4.93558		-0.800766	0.011665		-0.800878	-20.7093
		-0.800332	-4.93521		-0.800101	0.011642		-0.800213	-20.7084
		-0.799667	-4.93383		-0.799435	0.011825		-0.799547	-20.7077
		-0.799001	-4.93245		-0.79877	0.012159		-0.798882	-20.7072
		-0.798336	-4.93099		-0.798105	0.012191		-0.798216	-20.7074
		-0.79767	-4.92923		-0.797439	0.011915		-0.797551	-20.7082
		-0.797005	-4.92869		-0.796773	0.011562		-0.796885	-20.7091
		-0.796339	-4.92891		-0.796108	0.011009		-0.79622	-20.7104
		-0.795674	-4.92914		-0.795442	0.010413		-0.795554	-20.7116
		-0.795008	-4.92934		-0.794777	0.010249		-0.794889	-20.7118
		-0.794343	-4.92937		-0.794111	0.010448		-0.794223	-20.7118
		-0.793677	-4.92872		-0.793446	0.010773		-0.793558	-20.7117
		-0.793012	-4.92779		-0.792781	0.011352		-0.792892	-20.7113
		-0.792346	-4.92687		-0.792115	0.012		-0.792227	-20.711
		-0.791681	-4.92595		-0.79145	0.012483		-0.791561	-20.7111
		-0.791015	-4.92503		-0.790784	0.012867		-0.790896	-20.7112
		-0.79035	-4.92411		-0.790119	0.01296		-0.79023	-20.7114
		-0.789684	-4.92318		-0.789453	0.01247		-0.789565	-20.7119
		-0.789019	-4.92219		-0.788787	0.011592		-0.788899	-20.7127
		-0.788353	-4.92092		-0.788122	0.01052		-0.788234	-20.7137
		-0.787688	-4.91969		-0.787457	0.009354		-0.787568	-20.7147
		-0.787022	-4.91864		-0.786791	0.008246		-0.786903	-20.7158
		-0.786357	-4.91761		-0.786126	0.007289		-0.786237	-20.7169
		-0.785691	-4.91681		-0.78546	0.006463		-0.785572	-20.7179
		-0.785026	-4.91671		-0.784795	0.00569		-0.784906	-20.7188
		-0.78436	-4.91667		-0.784129	0.004932		-0.784241	-20.7197
		-0.783695	-4.91681		-0.783464	0.004435		-0.783575	-20.72
		-0.783029	-4.91687		-0.782798	0.004327		-0.78291	-20.7198
		-0.782364	-4.91648		-0.782133	0.004261		-0.782244	-20.7197
		-0.781698	-4.91564		-0.781467	0.004106		-0.781579	-20.7195
		-0.781033	-4.91433		-0.780802	0.003952		-0.780913	-20.7192
		-0.780367	-4.9125		-0.780136	0.003955		-0.780248	-20.7186
		-0.779702	-4.91076		-0.779471	0.004135		-0.779582	-20.7178
		-0.779036	-4.90943		-0.778805	0.004468		-0.778917	-20.7175
		-0.778371	-4.90845		-0.77814	0.004886		-0.778251	-20.7171
		-0.777705	-4.90763		-0.777474	0.005283		-0.777586	-20.7169
		-0.77704	-4.90705		-0.776809	0.005576		-0.77692	-20.7173
		-0.776374	-4.90643		-0.776143	0.005593		-0.776255	-20.7179
		-0.775709	-4.90568		-0.775478	0.005753		-0.775589	-20.7183
		-0.775043	-4.90485		-0.774812	0.005993		-0.774924	-20.7187
		-0.774378	-4.90407		-0.774147	0.006195		-0.774258	-20.7192
		-0.773712	-4.90331		-0.773481	0.006118		-0.773593	-20.7198
		-0.773047	-4.90251		-0.772816	0.005528		-0.772927	-20.7204
		-0.772381	-4.90155		-0.77215	0.004938		-0.772262	-20.7207
		-0.771716	-4.90066		-0.771485	0.00435		-0.771596	-20.721
		-0.77105	-4.90011		-0.770819	0.003876		-0.770931	-20.7212
		-0.770385	-4.8997		-0.770154	0.003935		-0.770265	-20.7209
		-0.769719	-4.89931		-0.769488	0.004552		-0.7696	-20.7209
		-0.769054	-4.89901		-0.768823	0.00522		-0.768934	-20.721
		-0.768388	-4.89865		-0.768157	0.005891		-0.768269	-20.7211
		-0.767723	-4.89815		-0.767492	0.006461		-0.767603	-20.7213
		-0.767057	-4.89764		-0.766826	0.006577		-0.766938	-20.7216
		-0.766392	-4.8972		-0.766161	0.006107		-0.766272	-20.7217
		-0.765726	-4.89694		-0.765495	0.005387		-0.765607	-20.7217
		-0.765061	-4.89668		-0.76483	0.004664		-0.764941	-20.7217
		-0.764395	-4.89694		-0.764164	0.004009		-0.764276	-20.7217
		-0.76373	-4.8973		-0.763499	0.003623		-0.76361	-20.7214
		-0.763065	-4.89767		-0.762833	0.003504		-0.762945	-20.7208
		-0.762399	-4.89805		-0.762168	0.003565		-0.762279	-20.7201
		-0.761733	-4.89844		-0.761502	0.003626		-0.761614	-20.7195
		-0.761068	-4.89891		-0.760837	0.003758		-0.760948	-20.719
		-0.760402	-4.89937		-0.760171	0.004025		-0.760283	-20.7186
		-0.759737	-4.90013		-0.759506	0.004082		-0.759617	-20.7185
		-0.759071	-4.90099		-0.75884	0.003956		-0.758952	-20.7185
		-0.758406	-4.90186		-0.758175	0.003822		-0.758286	-20.7185
		-0.75774	-4.90272		-0.757509	0.003605		-0.757621	-20.7184
		-0.757075	-4.90358		-0.756844	0.00339		-0.756955	-20.7182
		-0.75641	-4.90409		-0.756178	0.003759		-0.75629	-20.7178
		-0.755744	-4.90458		-0.755513	0.004539		-0.755624	-20.7173
		-0.755078	-4.90541		-0.754847	0.005347		-0.754959	-20.7169
		-0.754413	-4.90629		-0.754182	0.006242		-0.754293	-20.7165
		-0.753747	-4.90717		-0.753516	0.007161		-0.753628	-20.7159
		-0.753082	-4.90773		-0.752851	0.007947		-0.752962	-20.7153
		-0.752416	-4.90817		-0.752185	0.008611		-0.752297	-20.7147
		-0.751751	-4.90778		-0.75152	0.009294		-0.751631	-20.7138
		-0.751086	-4.90736		-0.750854	0.010022		-0.750966	-20.7125
		-0.75042	-4.90693		-0.750189	0.010612		-0.7503	-20.7115
		-0.749755	-4.9064		-0.749523	0.010762		-0.749635	-20.7109
		-0.749089	-4.90632		-0.748858	0.01069		-0.748969	-20.7103
		-0.748424	-4.90668		-0.748192	0.010695		-0.748304	-20.7096
		-0.747758	-4.90705		-0.747527	0.010887		-0.747638	-20.7081
		-0.747092	-4.90728		-0.746861	0.011057		-0.746973	-20.707
		-0.746427	-4.90721		-0.746196	0.011022		-0.746307	-20.706
		-0.745762	-4.90673		-0.74553	0.010967		-0.745642	-20.7051
		-0.745096	-4.90584		-0.744865	0.01087		-0.744976	-20.7043
		-0.744431	-4.90495		-0.744199	0.010697		-0.744311	-20.7054
		-0.743765	-4.90427		-0.743534	0.010695		-0.743645	-20.7059
		-0.7431	-4.90444		-0.742868	0.01098		-0.74298	-20.706
		-0.742434	-4.90476		-0.742203	0.011206		-0.742314	-20.7061
		-0.741769	-4.90518		-0.741537	0.011086		-0.741649	-20.7062
		-0.741103	-4.90559		-0.740872	0.010582		-0.740983	-20.7065
		-0.740438	-4.90531		-0.740206	0.010417		-0.740318	-20.7065
		-0.739772	-4.90457		-0.739541	0.010689		-0.739652	-20.7064
		-0.739107	-4.90402		-0.738875	0.011067		-0.738987	-20.7062
		-0.738441	-4.90351		-0.73821	0.011746		-0.738321	-20.7059
		-0.737776	-4.90301		-0.737544	0.012446		-0.737656	-20.7051
		-0.73711	-4.90295		-0.736879	0.012587		-0.73699	-20.705
		-0.736445	-4.90294		-0.736213	0.012271		-0.736325	-20.7051
		-0.735779	-4.90281		-0.735548	0.011769		-0.735659	-20.7052
		-0.735114	-4.90268		-0.734882	0.010869		-0.734994	-20.7046
		-0.734448	-4.90257		-0.734217	0.009982		-0.734328	-20.7035
		-0.733783	-4.90254		-0.733551	0.009556		-0.733663	-20.7022
		-0.733117	-4.9024		-0.732886	0.009488		-0.732997	-20.7008
		-0.732452	-4.90204		-0.73222	0.009546		-0.732332	-20.6994
		-0.731786	-4.90168		-0.731555	0.009861		-0.731666	-20.699
		-0.731121	-4.90137		-0.730889	0.010162		-0.731001	-20.6991
		-0.730455	-4.90113		-0.730224	0.010256		-0.730335	-20.6994
		-0.72979	-4.90088		-0.729558	0.010281		-0.72967	-20.6996
		-0.729124	-4.90062		-0.728893	0.010166		-0.729004	-20.6999
		-0.728459	-4.90035		-0.728227	0.009808		-0.728339	-20.6998
		-0.727793	-4.89977		-0.727562	0.009292		-0.727673	-20.6997
		-0.727128	-4.89887		-0.726896	0.008599		-0.727008	-20.6994
		-0.726462	-4.89767		-0.726231	0.007865		-0.726342	-20.6991
		-0.725797	-4.89638		-0.725565	0.007175		-0.725677	-20.6986
		-0.725131	-4.89511		-0.7249	0.006566		-0.725011	-20.6979
		-0.724466	-4.89392		-0.724234	0.006031		-0.724346	-20.6971
		-0.7238	-4.89383		-0.723569	0.005644		-0.72368	-20.6963
		-0.723135	-4.89408		-0.722903	0.005225		-0.723015	-20.6956
		-0.722469	-4.89434		-0.722238	0.004726		-0.722349	-20.6951
		-0.721804	-4.89458		-0.721572	0.003866		-0.721684	-20.6949
		-0.721138	-4.89473		-0.720907	0.002918		-0.721018	-20.6947
		-0.720473	-4.89473		-0.720241	0.001891		-0.720353	-20.6945
		-0.719807	-4.89503		-0.719576	0.000855		-0.719687	-20.6943
		-0.719142	-4.89534		-0.71891	-0.0003		-0.719022	-20.6942
		-0.718476	-4.89562		-0.718245	-0.001792		-0.718356	-20.6941
		-0.717811	-4.89561		-0.717579	-0.003337		-0.717691	-20.6947
		-0.717145	-4.89527		-0.716914	-0.004901		-0.717025	-20.6956
		-0.71648	-4.89499		-0.716248	-0.006471		-0.71636	-20.6965
		-0.715814	-4.89472		-0.715583	-0.008106		-0.715694	-20.6975
		-0.715149	-4.89445		-0.714917	-0.00994		-0.715029	-20.6986
		-0.714483	-4.89424		-0.714252	-0.011998		-0.714363	-20.7006
		-0.713818	-4.89417		-0.713586	-0.014145		-0.713698	-20.7026
		-0.713152	-4.89437		-0.712921	-0.016189		-0.713032	-20.7045
		-0.712487	-4.8946		-0.712255	-0.017441		-0.712367	-20.7061
		-0.711821	-4.89483		-0.71159	-0.017975		-0.711701	-20.7073
		-0.711156	-4.89507		-0.710925	-0.018394		-0.711036	-20.7066
		-0.71049	-4.89513		-0.710259	-0.018801		-0.71037	-20.706
		-0.709825	-4.89447		-0.709593	-0.019207		-0.709705	-20.7054
		-0.709159	-4.89364		-0.708928	-0.019574		-0.709039	-20.7048
		-0.708494	-4.89281		-0.708262	-0.019695		-0.708374	-20.7041
		-0.707828	-4.89275		-0.707597	-0.019228		-0.707708	-20.7033
		-0.707163	-4.89355		-0.706931	-0.018759		-0.707043	-20.7026
		-0.706497	-4.89487		-0.706266	-0.018298		-0.706378	-20.702
		-0.705832	-4.89629		-0.705601	-0.017902		-0.705712	-20.7015
		-0.705166	-4.89769		-0.704935	-0.017817		-0.705046	-20.7013
		-0.704501	-4.89889		-0.70427	-0.017992		-0.704381	-20.7015
		-0.703835	-4.89969		-0.703604	-0.018166		-0.703715	-20.7016
		-0.70317	-4.90036		-0.702938	-0.01836		-0.70305	-20.7016
		-0.702504	-4.90102		-0.702273	-0.018595		-0.702384	-20.7017
		-0.701839	-4.90175		-0.701607	-0.0184		-0.701719	-20.7024
		-0.701173	-4.90255		-0.700942	-0.018024		-0.701054	-20.7035
		-0.700508	-4.90329		-0.700276	-0.017649		-0.700388	-20.7047
		-0.699842	-4.90402		-0.699611	-0.017332		-0.699723	-20.7062
		-0.699177	-4.90475		-0.698946	-0.017249		-0.699057	-20.7076
		-0.698511	-4.90524		-0.69828	-0.017462		-0.698391	-20.708
		-0.697846	-4.90548		-0.697615	-0.017795		-0.697726	-20.708
		-0.69718	-4.90562		-0.696949	-0.018085		-0.69706	-20.7079
		-0.696515	-4.90575		-0.696284	-0.018071		-0.696395	-20.7074
		-0.695849	-4.90588		-0.695618	-0.01752		-0.695729	-20.7069
		-0.695184	-4.90637		-0.694952	-0.016673		-0.695064	-20.7067
		-0.694518	-4.90729		-0.694287	-0.015747		-0.694399	-20.7065
		-0.693853	-4.90853		-0.693622	-0.014903		-0.693733	-20.7067
		-0.693187	-4.90982		-0.692956	-0.014488		-0.693068	-20.7074
		-0.692522	-4.91114		-0.692291	-0.014431		-0.692402	-20.7085
		-0.691856	-4.91266		-0.691625	-0.014421		-0.691736	-20.7099
		-0.691191	-4.91423		-0.69096	-0.014411		-0.691071	-20.7113
		-0.690525	-4.9148		-0.690294	-0.014407		-0.690405	-20.7123
		-0.68986	-4.91521		-0.689629	-0.014419		-0.68974	-20.713
		-0.689194	-4.91536		-0.688963	-0.01433		-0.689075	-20.7135
		-0.688529	-4.9151		-0.688298	-0.01393		-0.688409	-20.7137
		-0.687863	-4.91486		-0.687632	-0.013529		-0.687744	-20.7138
		-0.687198	-4.9148		-0.686967	-0.013074		-0.687078	-20.7145
		-0.686532	-4.91476		-0.686301	-0.012399		-0.686413	-20.7154
		-0.685867	-4.91479		-0.685636	-0.011569		-0.685747	-20.7162
		-0.685201	-4.91483		-0.68497	-0.010449		-0.685081	-20.717
		-0.684536	-4.91512		-0.684305	-0.00932		-0.684416	-20.7177
		-0.68387	-4.91582		-0.683639	-0.008077		-0.683751	-20.7183
		-0.683205	-4.91656		-0.682974	-0.006523		-0.683085	-20.7189
		-0.682539	-4.91713		-0.682308	-0.0049		-0.68242	-20.7194
		-0.681874	-4.91768		-0.681643	-0.003121		-0.681754	-20.7199
		-0.681208	-4.9182		-0.680977	-0.001376		-0.681089	-20.7198
		-0.680543	-4.91869		-0.680312	0.000122		-0.680423	-20.7192
		-0.679877	-4.91922		-0.679646	0.000991		-0.679758	-20.7187
		-0.679212	-4.92016		-0.678981	0.001055		-0.679092	-20.7185
		-0.678546	-4.92113		-0.678315	0.000522		-0.678427	-20.7183
		-0.677881	-4.92212		-0.67765	-2.5e-05		-0.677761	-20.7185
		-0.677215	-4.9231		-0.676984	-0.000636		-0.677096	-20.7189
		-0.67655	-4.92404		-0.676319	-0.001312		-0.67643	-20.7194
		-0.675884	-4.92491		-0.675653	-0.001998		-0.675765	-20.7198
		-0.675219	-4.92577		-0.674988	-0.002694		-0.675099	-20.7203
		-0.674553	-4.92571		-0.674322	-0.003207		-0.674434	-20.7203
		-0.673888	-4.92549		-0.673657	-0.003132		-0.673768	-20.7202
[truncated: 40,079 more rows]

## Sheet: Fig 7d
	Fig 7d. In vitro pre-tRNAHis cleavage assays catalyzed by R108A and R146A mutants of PbHARP.
		WT
		Reaction time (min)	Band intensity	Percent cleavage (%)
		0	395399	0
		5	160136	60
		10	41516	90
		20	25665	94
		30	5773	99
		45	1850	100
		60	807	100

## Sheet: Supp. Fig 2a
	Supplementary Fig 2a. Size-exclusion chromatographic analysis of PbHARP.
		300 mM NaCl			400 mM NaCl			500 mM NaCl
		Elution volume (mL)	UV 1_280 (mAU)		Elution volume (mL)	UV 1_280 (mAU)		Elution volume (mL)	UV 1_280 (mAU)
		-2.0021	-2.1e-05		-2.00213	-0.002263		-2.00233	0.003261
		-2.00144	-0.018719		-2.00147	-0.009487		-2.00166	0.030044
		-2.00077	-0.01984		-2.0008	-0.009227		-2.001	0.035099
		-2.00011	-0.019926		-2.00013	-0.009025		-2.00033	0.038162
		-1.99944	-0.019998		-1.99947	-0.008859		-1.99966	0.040719
		-1.99877	-0.020062		-1.9988	-0.008707		-1.999	0.043002
		-1.99811	-0.020155		-1.99814	-0.008562		-1.99833	0.045244
		-1.99744	-0.020282		-1.99747	-0.008417		-1.99767	0.047578
		-1.99678	-0.020409		-1.99681	-0.0082		-1.997	0.049911
		-1.99611	-0.020536		-1.99614	-0.007752		-1.99634	0.052245
		-1.99545	-0.020601		-1.99548	-0.007222		-1.99567	0.054464
		-1.99478	-0.020347		-1.99481	-0.006692		-1.99501	0.056299
		-1.99412	-0.019834		-1.99415	-0.006177		-1.99434	0.057925
		-1.99345	-0.019323		-1.99348	-0.005814		-1.99368	0.05956
		-1.99279	-0.01881		-1.99281	-0.005752		-1.99301	0.061174
		-1.99212	-0.018372		-1.99215	-0.005691		-1.99234	0.063
		-1.99145	-0.018116		-1.99148	-0.005628		-1.99168	0.065483
		-1.99079	-0.017968		-1.99082	-0.005526		-1.99101	0.067907
		-1.99012	-0.017819		-1.99015	-0.005274		-1.99035	0.070507
		-1.98946	-0.017669		-1.98949	-0.004887		-1.98968	0.073265
		-1.98879	-0.017494		-1.98882	-0.004496		-1.98902	0.076025
		-1.98813	-0.017231		-1.98816	-0.004105		-1.98835	0.078804
		-1.98746	-0.01691		-1.98749	-0.003815		-1.98769	0.081584
		-1.9868	-0.016587		-1.98683	-0.003772		-1.98702	0.084361
		-1.98613	-0.016259		-1.98616	-0.003609		-1.98636	0.08714
		-1.98547	-0.01594		-1.98549	-0.003055		-1.98569	0.088424
		-1.9848	-0.015655		-1.98483	-0.002498		-1.98502	0.091296
		-1.98413	-0.01539		-1.98416	-0.001875		-1.98436	0.094246
		-1.98347	-0.015126		-1.9835	-0.001115		-1.98369	0.097183
		-1.9828	-0.014863		-1.98283	-0.000334		-1.98303	0.100108
		-1.98214	-0.014659		-1.98217	0.000451		-1.98236	0.102923
		-1.98147	-0.014753		-1.9815	0.001209		-1.9817	0.105565
		-1.98081	-0.01505		-1.98084	0.001686		-1.98103	0.108247
		-1.98014	-0.015347		-1.98017	0.001716		-1.98037	0.110925
		-1.97948	-0.015643		-1.97951	0.001745		-1.9797	0.113589
		-1.97881	-0.01547		-1.97884	0.001774		-1.97904	0.116685
		-1.97815	-0.014586		-1.97817	0.001892		-1.97837	0.120031
		-1.97748	-0.013479		-1.97751	0.002386		-1.9777	0.12181
		-1.97681	-0.012425		-1.97684	0.003252		-1.97704	0.12351
		-1.97615	-0.011368		-1.97618	0.004063		-1.97637	0.125241
		-1.97548	-0.010241		-1.97551	0.004837		-1.97571	0.12589
		-1.97482	-0.009078		-1.97485	0.005678		-1.97504	0.126511
		-1.97415	-0.007926		-1.97418	0.007393		-1.97438	0.127122
		-1.97349	-0.006773		-1.97352	0.009505		-1.97371	0.12774
		-1.97282	-0.005618		-1.97285	0.011501		-1.97305	0.128358
		-1.97216	-0.004525		-1.97219	0.012708		-1.97238	0.128955
		-1.97149	-0.00382		-1.97152	0.013878		-1.97172	0.129554
		-1.97083	-0.003751		-1.97085	0.013637		-1.97105	0.128782
		-1.97016	-0.003682		-1.97019	0.013243		-1.97039	0.127966
		-1.96949	-0.003612		-1.96952	0.01289		-1.96972	0.127391
		-1.96883	-0.003387		-1.96886	0.012681		-1.96905	0.127084
		-1.96816	-0.002839		-1.96819	0.012333		-1.96839	0.126791
		-1.9675	-0.002755		-1.96753	0.011065		-1.96772	0.127383
		-1.96683	-0.002671		-1.96686	0.009796		-1.96706	0.128
		-1.96617	-0.002587		-1.9662	0.008534		-1.96639	0.128509
		-1.9655	-0.002575		-1.96553	0.00728		-1.96573	0.128887
		-1.96484	-0.002768		-1.96487	0.006307		-1.96506	0.129229
		-1.96417	-0.00291		-1.9642	0.005955		-1.9644	0.129456
		-1.96351	-0.003052		-1.96353	0.005595		-1.96373	0.129677
		-1.96284	-0.003179		-1.96287	0.004967		-1.96307	0.129277
		-1.96217	-0.003154		-1.9622	0.004229		-1.9624	0.12823
		-1.96151	-0.002914		-1.96154	0.0035		-1.96173	0.127548
		-1.96084	-0.003062		-1.96087	0.002768		-1.96107	0.127159
		-1.96018	-0.00321		-1.96021	0.002097		-1.9604	0.126781
		-1.95951	-0.00339		-1.95954	0.001832		-1.95974	0.127404
		-1.95885	-0.003708		-1.95888	0.001549		-1.95907	0.12833
		-1.95818	-0.004096		-1.95821	0.000797		-1.95841	0.12819
		-1.95752	-0.00432		-1.95755	-1.5e-05		-1.95774	0.127993
		-1.95685	-0.004543		-1.95688	-0.000955		-1.95708	0.127799
		-1.95619	-0.004841		-1.95621	-0.002081		-1.95641	0.126734
		-1.95552	-0.005474		-1.95555	-0.003181		-1.95575	0.125608
		-1.95485	-0.006428		-1.95488	-0.004035		-1.95508	0.124489
		-1.95419	-0.00747		-1.95422	-0.00488		-1.95441	0.123364
		-1.95352	-0.008514		-1.95355	-0.00541		-1.95375	0.12229
		-1.95286	-0.009514		-1.95289	-0.005857		-1.95308	0.121415
		-1.95219	-0.010341		-1.95222	-0.006199		-1.95242	0.120475
		-1.95153	-0.011068		-1.95156	-0.006149		-1.95175	0.119446
		-1.95086	-0.011751		-1.95089	-0.006103		-1.95109	0.118427
		-1.9502	-0.012433		-1.95023	-0.006256		-1.95042	0.117411
		-1.94953	-0.013103		-1.94956	-0.00643		-1.94976	0.116417
		-1.94887	-0.01369		-1.94889	-0.006616		-1.94909	0.11555
		-1.9482	-0.014067		-1.94823	-0.006822		-1.94843	0.114808
		-1.94754	-0.014098		-1.94756	-0.006939		-1.94776	0.114074
		-1.94687	-0.014129		-1.9469	-0.006399		-1.94709	0.113263
		-1.9462	-0.014202		-1.94623	-0.005866		-1.94643	0.112337
		-1.94554	-0.014441		-1.94557	-0.005763		-1.94576	0.110996
		-1.94487	-0.014787		-1.9449	-0.005949		-1.9451	0.109374
		-1.94421	-0.01521		-1.94424	-0.006394		-1.94443	0.107721
		-1.94354	-0.015634		-1.94357	-0.007435		-1.94377	0.106179
		-1.94288	-0.016016		-1.94291	-0.008478		-1.9431	0.104674
		-1.94221	-0.016247		-1.94224	-0.00929		-1.94244	0.10421
		-1.94155	-0.016428		-1.94157	-0.010071		-1.94177	0.103812
		-1.94088	-0.016596		-1.94091	-0.011705		-1.94111	0.103415
		-1.94022	-0.016764		-1.94024	-0.013698		-1.94044	0.102388
		-1.93955	-0.016974		-1.93958	-0.015674		-1.93977	0.101165
		-1.93888	-0.017268		-1.93891	-0.017389		-1.93911	0.099966
		-1.93822	-0.017255		-1.93825	-0.0191		-1.93844	0.098813
		-1.93755	-0.016792		-1.93758	-0.01939		-1.93778	0.097714
		-1.93689	-0.016373		-1.93692	-0.019507		-1.93711	0.097269
		-1.93622	-0.016212		-1.93625	-0.019638		-1.93645	0.096727
		-1.93556	-0.016562		-1.93559	-0.01979		-1.93578	0.095918
		-1.93489	-0.017491		-1.93492	-0.019838		-1.93512	0.095065
		-1.93423	-0.018743		-1.93425	-0.018937		-1.93445	0.094213
		-1.93356	-0.020022		-1.93359	-0.01803		-1.93379	0.092952
		-1.9329	-0.021391		-1.93292	-0.017375		-1.93312	0.091714
		-1.93223	-0.022785		-1.93226	-0.016781		-1.93245	0.090599
		-1.93156	-0.023949		-1.93159	-0.016459		-1.93179	0.089507
		-1.9309	-0.025103		-1.93093	-0.016777		-1.93112	0.088462
		-1.93023	-0.026058		-1.93026	-0.017098		-1.93046	0.087859
		-1.92957	-0.026272		-1.9296	-0.016961		-1.92979	0.087883
		-1.9289	-0.026574		-1.92893	-0.016816		-1.92913	0.088555
		-1.92824	-0.027326		-1.92826	-0.016675		-1.92846	0.08934
		-1.92757	-0.028067		-1.9276	-0.016536		-1.9278	0.090445
		-1.92691	-0.028731		-1.92693	-0.016397		-1.92713	0.092089
		-1.92624	-0.029162		-1.92627	-0.016505		-1.92647	0.09296
		-1.92558	-0.029426		-1.9256	-0.016642		-1.9258	0.09343
		-1.92491	-0.029448		-1.92494	-0.0163		-1.92513	0.093855
		-1.92424	-0.029504		-1.92427	-0.015899		-1.92447	0.094155
		-1.92358	-0.029709		-1.92361	-0.015512		-1.9238	0.094238
		-1.92291	-0.030027		-1.92294	-0.015172		-1.92314	0.095035
		-1.92225	-0.030031		-1.92228	-0.01486		-1.92247	0.096
		-1.92158	-0.029748		-1.92161	-0.01476		-1.92181	0.096959
		-1.92092	-0.029374		-1.92094	-0.014685		-1.92114	0.097351
		-1.92025	-0.028273		-1.92028	-0.014072		-1.92048	0.097432
		-1.91959	-0.027107		-1.91962	-0.012845		-1.91981	0.097303
		-1.91892	-0.026116		-1.91895	-0.011633		-1.91915	0.097136
		-1.91826	-0.025233		-1.91828	-0.010788		-1.91848	0.096968
		-1.91759	-0.024501		-1.91762	-0.009992		-1.91781	0.097137
		-1.91692	-0.025011		-1.91695	-0.00956		-1.91715	0.097369
		-1.91626	-0.025531		-1.91629	-0.00955		-1.91648	0.097583
		-1.91559	-0.026111		-1.91562	-0.009582		-1.91582	0.097793
		-1.91493	-0.026699		-1.91496	-0.009594		-1.91515	0.098147
		-1.91426	-0.027104		-1.91429	-0.009603		-1.91449	0.098875
		-1.9136	-0.027278		-1.91362	-0.009431		-1.91382	0.099746
		-1.91293	-0.027428		-1.91296	-0.009114		-1.91316	0.100725
		-1.91227	-0.027406		-1.9123	-0.008392		-1.91249	0.101738
		-1.9116	-0.027256		-1.91163	-0.00737		-1.91183	0.103015
		-1.91094	-0.026557		-1.91096	-0.006297		-1.91116	0.104473
		-1.91027	-0.02487		-1.9103	-0.004792		-1.91049	0.105872
		-1.9096	-0.023211		-1.90963	-0.003123		-1.90983	0.107212
		-1.90894	-0.021725		-1.90897	-0.001656		-1.90916	0.108542
		-1.90827	-0.020268		-1.9083	-0.000229		-1.9085	0.11024
		-1.90761	-0.018854		-1.90764	0.001189		-1.90783	0.112043
		-1.90694	-0.017536		-1.90697	0.003257		-1.90717	0.114388
		-1.90628	-0.016194		-1.90631	0.005444		-1.9065	0.117012
		-1.90561	-0.014703		-1.90564	0.007405		-1.90584	0.11963
		-1.90495	-0.013135		-1.90498	0.009358		-1.90517	0.122255
		-1.90428	-0.011136		-1.90431	0.011287		-1.9045	0.124812
		-1.90362	-0.008606		-1.90364	0.013072		-1.90384	0.126661
		-1.90295	-0.005836		-1.90298	0.014847		-1.90317	0.128378
		-1.90228	-0.002646		-1.90231	0.01664		-1.90251	0.130115
		-1.90162	0.000513		-1.90165	0.018432		-1.90184	0.131849
		-1.90095	0.003632		-1.90098	0.020208		-1.90118	0.133592
		-1.90029	0.006747		-1.90032	0.022038		-1.90051	0.135744
		-1.89962	0.009964		-1.89965	0.024115		-1.89985	0.137989
		-1.89896	0.013251		-1.89899	0.026276		-1.89918	0.140216
		-1.89829	0.016575		-1.89832	0.02843		-1.89852	0.142434
		-1.89763	0.020052		-1.89766	0.030597		-1.89785	0.144605
		-1.89696	0.023454		-1.89699	0.033021		-1.89718	0.146337
		-1.8963	0.026079		-1.89632	0.034993		-1.89652	0.147991
		-1.89563	0.028626		-1.89566	0.036948		-1.89585	0.150681
		-1.89496	0.031296		-1.89499	0.038898		-1.89519	0.154307
		-1.8943	0.034687		-1.89433	0.041073		-1.89452	0.157726
		-1.89363	0.038153		-1.89366	0.045127		-1.89386	0.160598
		-1.89297	0.041344		-1.893	0.049551		-1.89319	0.163386
		-1.8923	0.044617		-1.89233	0.054016		-1.89253	0.166573
		-1.89164	0.048078		-1.89167	0.058484		-1.89186	0.169935
		-1.89097	0.052479		-1.891	0.063529		-1.8912	0.17345
		-1.89031	0.057163		-1.89034	0.070055		-1.89053	0.177174
		-1.88964	0.062004		-1.88967	0.076753		-1.88986	0.181398
		-1.88898	0.066855		-1.889	0.083411		-1.8892	0.187423
		-1.88831	0.071906		-1.88834	0.090088		-1.88854	0.193794
		-1.88765	0.077788		-1.88767	0.097296		-1.88787	0.200761
		-1.88698	0.083023		-1.88701	0.104513		-1.8872	0.207972
		-1.88631	0.0882		-1.88634	0.111031		-1.88654	0.215461
		-1.88565	0.093336		-1.88568	0.117512		-1.88587	0.224939
		-1.88498	0.098717		-1.88501	0.124037		-1.88521	0.234373
		-1.88432	0.10529		-1.88435	0.132428		-1.88454	0.243518
		-1.88365	0.113268		-1.88368	0.142156		-1.88388	0.252886
		-1.88299	0.121244		-1.88302	0.152142		-1.88321	0.263471
		-1.88232	0.129184		-1.88235	0.162323		-1.88254	0.27613
		-1.88166	0.137535		-1.88168	0.172343		-1.88188	0.289291
		-1.88099	0.147328		-1.88102	0.183733		-1.88122	0.302111
		-1.88033	0.15712		-1.88035	0.195314		-1.88055	0.314787
		-1.87966	0.166859		-1.87969	0.206724		-1.87988	0.328248
		-1.87899	0.176669		-1.87902	0.218212		-1.87922	0.342502
		-1.87833	0.186445		-1.87836	0.229784		-1.87855	0.356644
		-1.87766	0.195826		-1.87769	0.242197		-1.87789	0.370626
		-1.877	0.204339		-1.87703	0.254061		-1.87722	0.384593
		-1.87633	0.212855		-1.87636	0.265779		-1.87656	0.400393
		-1.87567	0.221575		-1.87569	0.277594		-1.87589	0.418043
		-1.875	0.23125		-1.87503	0.289608		-1.87523	0.435874
		-1.87434	0.241698		-1.87436	0.303008		-1.87456	0.453631
		-1.87367	0.252287		-1.8737	0.315476		-1.8739	0.471327
		-1.87301	0.262819		-1.87303	0.328039		-1.87323	0.489196
		-1.87234	0.273403		-1.87237	0.340583		-1.87256	0.507116
		-1.87167	0.284153		-1.8717	0.353144		-1.8719	0.524938
		-1.87101	0.294302		-1.87104	0.366093		-1.87123	0.542784
		-1.87034	0.303427		-1.87037	0.379103		-1.87057	0.560754
		-1.86968	0.312139		-1.86971	0.391499		-1.8699	0.579069
		-1.86901	0.32127		-1.86904	0.403045		-1.86924	0.597718
		-1.86835	0.330764		-1.86837	0.414425		-1.86857	0.616294
		-1.86768	0.340439		-1.86771	0.42608		-1.86791	0.63482
		-1.86702	0.350179		-1.86704	0.438205		-1.86724	0.653614
		-1.86635	0.35987		-1.86638	0.450439		-1.86658	0.672044
		-1.86569	0.369637		-1.86571	0.462684		-1.86591	0.690273
		-1.86502	0.37915		-1.86505	0.474732		-1.86524	0.708569
		-1.86435	0.388488		-1.86438	0.486259		-1.86458	0.726996
		-1.86369	0.397671		-1.86372	0.497474		-1.86391	0.74531
		-1.86302	0.406841		-1.86305	0.508589		-1.86325	0.763064
		-1.86236	0.415938		-1.86239	0.519721		-1.86258	0.779478
		-1.86169	0.424317		-1.86172	0.531218		-1.86192	0.794917
		-1.86103	0.431978		-1.86105	0.542987		-1.86125	0.810092
		-1.86036	0.439317		-1.86039	0.55334		-1.86059	0.825284
		-1.8597	0.446699		-1.85972	0.563128		-1.85992	0.840059
		-1.85903	0.454051		-1.85906	0.572944		-1.85926	0.854157
		-1.85837	0.461565		-1.85839	0.581729		-1.85859	0.867965
		-1.8577	0.468069		-1.85773	0.58945		-1.85792	0.88191
		-1.85703	0.474367		-1.85706	0.595824		-1.85726	0.895765
		-1.85637	0.480593		-1.8564	0.601778		-1.85659	0.908751
		-1.8557	0.48653		-1.85573	0.607736		-1.85593	0.919697
		-1.85504	0.492085		-1.85507	0.614167		-1.85526	0.930099
		-1.85437	0.496381		-1.8544	0.620274		-1.8546	0.94056
		-1.85371	0.500666		-1.85373	0.62591		-1.85393	0.950961
		-1.85304	0.504918		-1.85307	0.631433		-1.85327	0.960401
		-1.85238	0.508703		-1.8524	0.636805		-1.8526	0.96763
		-1.85171	0.512315		-1.85174	0.641514		-1.85194	0.974458
		-1.85105	0.514785		-1.85107	0.644611		-1.85127	0.981263
		-1.85038	0.51697		-1.85041	0.64662		-1.8506	0.987971
		-1.84971	0.519165		-1.84974	0.648431		-1.84994	0.991739
		-1.84905	0.521179		-1.84908	0.649786		-1.84927	0.992858
		-1.84838	0.522899		-1.84841	0.650301		-1.84861	0.993581
		-1.84772	0.522583		-1.84775	0.649569		-1.84794	0.994297
		-1.84705	0.52203		-1.84708	0.648265		-1.84728	0.99501
		-1.84639	0.521468		-1.84641	0.646893		-1.84661	0.995046
		-1.84572	0.520593		-1.84575	0.645557		-1.84595	0.994365
		-1.84506	0.519523		-1.84508	0.644139		-1.84528	0.99357
		-1.84439	0.51822		-1.84442	0.642134		-1.84461	0.992773
		-1.84373	0.516897		-1.84375	0.639972		-1.84395	0.991982
		-1.84306	0.515562		-1.84309	0.637797		-1.84328	0.988021
		-1.84239	0.513977		-1.84242	0.635474		-1.84262	0.982032
		-1.84173	0.511332		-1.84176	0.632764		-1.84195	0.975792
		-1.84106	0.507782		-1.84109	0.628959		-1.84129	0.969563
		-1.8404	0.504164		-1.84043	0.624875		-1.84062	0.963333
		-1.83973	0.50047		-1.83976	0.620787		-1.83996	0.956121
		-1.83907	0.496184		-1.83909	0.616278		-1.83929	0.948662
		-1.8384	0.491639		-1.83843	0.611351		-1.83863	0.94115
		-1.83774	0.486965		-1.83777	0.606149		-1.83796	0.933627
		-1.83707	0.482285		-1.8371	0.600931		-1.83729	0.926048
		-1.83641	0.477755		-1.83643	0.595673		-1.83663	0.917261
		-1.83574	0.473257		-1.83577	0.590402		-1.83596	0.908313
		-1.83508	0.469133		-1.8351	0.585336		-1.8353	0.899305
		-1.83441	0.465027		-1.83444	0.580686		-1.83463	0.890344
		-1.83374	0.460882		-1.83377	0.576145		-1.83397	0.880796
		-1.83308	0.456342		-1.83311	0.571536		-1.8333	0.870899
		-1.83241	0.451645		-1.83244	0.566139		-1.83264	0.861089
		-1.83175	0.447265		-1.83177	0.560744		-1.83197	0.851823
		-1.83108	0.442875		-1.83111	0.555885		-1.83131	0.843152
		-1.83042	0.438483		-1.83045	0.551106		-1.83064	0.834141
		-1.82975	0.434083		-1.82978	0.546355		-1.82997	0.824812
		-1.82909	0.429775		-1.82911	0.541583		-1.82931	0.815383
		-1.82842	0.426121		-1.82845	0.536348		-1.82864	0.805967
		-1.82776	0.422509		-1.82778	0.530701		-1.82798	0.796539
		-1.82709	0.41884		-1.82712	0.525013		-1.82731	0.787228
		-1.82642	0.414629		-1.82645	0.519003		-1.82665	0.77841
		-1.82576	0.410301		-1.82579	0.512097		-1.82598	0.769989
		-1.82509	0.405855		-1.82512	0.506168		-1.82532	0.761649
		-1.82443	0.401418		-1.82445	0.500771		-1.82465	0.75328
		-1.82376	0.39683		-1.82379	0.495379		-1.82399	0.744694
		-1.8231	0.391479		-1.82313	0.490211		-1.82332	0.736282
		-1.82243	0.38651		-1.82246	0.485329		-1.82265	0.728166
		-1.82177	0.381934		-1.82179	0.479967		-1.82199	0.720107
		-1.8211	0.37734		-1.82113	0.474524		-1.82132	0.712093
		-1.82044	0.372762		-1.82046	0.469073		-1.82066	0.704173
		-1.81977	0.368475		-1.8198	0.463533		-1.81999	0.696903
		-1.8191	0.36465		-1.81913	0.458035		-1.81933	0.690066
		-1.81844	0.361023		-1.81847	0.453255		-1.81866	0.683237
		-1.81777	0.357433		-1.8178	0.448557		-1.818	0.67614
		-1.81711	0.354121		-1.81714	0.443854		-1.81733	0.668488
		-1.81644	0.351094		-1.81647	0.438822		-1.81667	0.661969
		-1.81578	0.348089		-1.8158	0.43389		-1.816	0.656341
		-1.81511	0.345148		-1.81514	0.429606		-1.81533	0.65071
		-1.81445	0.342177		-1.81447	0.425369		-1.81467	0.644763
		-1.81378	0.338741		-1.81381	0.420886		-1.814	0.638431
		-1.81312	0.334737		-1.81314	0.416235		-1.81334	0.631908
		-1.81245	0.330841		-1.81248	0.411449		-1.81267	0.625322
		-1.81178	0.32712		-1.81181	0.406572		-1.81201	0.618702
		-1.81112	0.323427		-1.81115	0.401684		-1.81134	0.61186
		-1.81045	0.320015		-1.81048	0.396807		-1.81068	0.604873
		-1.80979	0.316881		-1.80982	0.392168		-1.81001	0.598654
		-1.80912	0.314026		-1.80915	0.38787		-1.80935	0.592898
		-1.80846	0.31128		-1.80848	0.383748		-1.80868	0.587168
		-1.80779	0.308554		-1.80782	0.37966		-1.80801	0.581261
		-1.80713	0.305477		-1.80715	0.375554		-1.80735	0.575226
		-1.80646	0.302289		-1.80649	0.371139		-1.80668	0.569796
		-1.8058	0.299541		-1.80582	0.366857		-1.80602	0.564801
		-1.80513	0.296902		-1.80516	0.36295		-1.80535	0.559801
		-1.80446	0.294254		-1.80449	0.359121		-1.80469	0.554489
		-1.8038	0.291571		-1.80383	0.355581		-1.80402	0.549089
		-1.80313	0.288752		-1.80316	0.352546		-1.80336	0.544161
		-1.80247	0.285804		-1.8025	0.349742		-1.80269	0.539436
		-1.8018	0.282827		-1.80183	0.346952		-1.80203	0.53497
		-1.80114	0.279859		-1.80116	0.344175		-1.80136	0.53122
		-1.80047	0.276457		-1.8005	0.340951		-1.8007	0.528161
		-1.79981	0.27317		-1.79983	0.337344		-1.80003	0.525624
		-1.79914	0.270035		-1.79917	0.334284		-1.79937	0.523238
		-1.79848	0.266914		-1.7985	0.331615		-1.7987	0.520857
		-1.79781	0.263802		-1.79784	0.328914		-1.79803	0.518484
		-1.79714	0.260671		-1.79717	0.3259		-1.79737	0.516418
		-1.79648	0.25758		-1.79651	0.322695		-1.7967	0.514605
		-1.79581	0.25451		-1.79584	0.319517		-1.79604	0.512831
		-1.79515	0.251442		-1.79518	0.316321		-1.79537	0.51055
		-1.79448	0.248359		-1.79451	0.313115		-1.79471	0.507679
		-1.79382	0.245246		-1.79384	0.30986		-1.79404	0.50449
		-1.79315	0.24258		-1.79318	0.306837		-1.79338	0.50117
		-1.79249	0.240068		-1.79251	0.30456		-1.79271	0.497826
		-1.79182	0.23756		-1.79185	0.302643		-1.79205	0.494645
		-1.79116	0.234944		-1.79118	0.300632		-1.79138	0.491543
		-1.79049	0.232302		-1.79052	0.298514		-1.79071	0.488695
		-1.78982	0.230407		-1.78985	0.296234		-1.79005	0.486043
		-1.78916	0.228636		-1.78919	0.293662		-1.78938	0.483261
		-1.78849	0.226869		-1.78852	0.290968		-1.78872	0.480039
		-1.78783	0.224217		-1.78786	0.28793		-1.78805	0.476622
		-1.78716	0.221401		-1.78719	0.284678		-1.78739	0.473095
		-1.7865	0.218427		-1.78652	0.281465		-1.78672	0.469521
		-1.78583	0.215403		-1.78586	0.278327		-1.78606	0.465834
		-1.78517	0.212348		-1.78519	0.275301		-1.78539	0.462001
		-1.7845	0.209763		-1.78453	0.272382		-1.78472	0.458421
		-1.78384	0.207207		-1.78386	0.269515		-1.78406	0.455415
		-1.78317	0.204586		-1.7832	0.266998		-1.78339	0.452584
		-1.78251	0.20197		-1.78253	0.26523		-1.78273	0.449751
		-1.78184	0.199374		-1.78187	0.263755		-1.78206	0.44691
		-1.78117	0.197012		-1.7812	0.262256		-1.7814	0.444447
		-1.78051	0.195195		-1.78054	0.26075		-1.78073	0.44229
		-1.77984	0.193956		-1.77987	0.259333		-1.78007	0.440202
		-1.77918	0.192782		-1.7792	0.257991		-1.7794	0.43849
		-1.77851	0.191481		-1.77854	0.256496		-1.77874	0.437207
		-1.77785	0.189971		-1.77787	0.254807		-1.77807	0.436297
		-1.77718	0.188111		-1.77721	0.253065		-1.7774	0.435528
		-1.77652	0.185989		-1.77654	0.251007		-1.77674	0.434744
		-1.77585	0.183853		-1.77588	0.248773		-1.77607	0.433351
		-1.77519	0.181816		-1.77521	0.246629		-1.77541	0.430919
		-1.77452	0.179894		-1.77455	0.24454		-1.77474	0.428363
		-1.77385	0.178356		-1.77388	0.24249		-1.77408	0.425974
		-1.77319	0.177017		-1.77322	0.240839		-1.77341	0.423615
		-1.77252	0.175706		-1.77255	0.23935		-1.77275	0.42146
		-1.77186	0.174588		-1.77188	0.23754		-1.77208	0.419651
		-1.77119	0.173576		-1.77122	0.235599		-1.77142	0.418072
		-1.77053	0.172619		-1.77055	0.233326		-1.77075	0.416738
		-1.76986	0.171689		-1.76989	0.230539		-1.77008	0.41541
		-1.7692	0.170764		-1.76922	0.22751		-1.76942	0.414137
		-1.76853	0.169092		-1.76856	0.224384		-1.76875	0.412782
		-1.76787	0.167353		-1.76789	0.221203		-1.76809	0.410864
		-1.7672	0.166122		-1.76723	0.218591		-1.76742	0.408445
		-1.76653	0.165047		-1.76656	0.216333		-1.76676	0.405988
		-1.76587	0.163936		-1.7659	0.214565		-1.76609	0.403442
		-1.7652	0.162414		-1.76523	0.213072		-1.76543	0.400837
		-1.76454	0.160874		-1.76456	0.211661		-1.76476	0.39822
		-1.76387	0.159423		-1.7639	0.210617		-1.7641	0.395607
		-1.76321	0.15806		-1.76323	0.209728		-1.76343	0.392538
		-1.76254	0.156608		-1.76257	0.20872		-1.76276	0.388754
		-1.76188	0.154977		-1.7619	0.207662		-1.7621	0.38519
		-1.76121	0.153236		-1.76124	0.206588		-1.76143	0.382287
		-1.76055	0.151511		-1.76057	0.20549		-1.76077	0.379808
		-1.75988	0.149808		-1.75991	0.204391		-1.7601	0.378123
		-1.75921	0.147499		-1.75924	0.20295		-1.75944	0.377197
		-1.75855	0.144559		-1.75858	0.200962		-1.75877	0.376165
		-1.75788	0.141531		-1.75791	0.198976		-1.75811	0.374998
		-1.75722	0.138611		-1.75724	0.197115		-1.75744	0.373625
		-1.75655	0.135733		-1.75658	0.195307		-1.75678	0.371684
		-1.75589	0.133442		-1.75591	0.193635		-1.75611	0.369471
		-1.75522	0.131501		-1.75525	0.192181		-1.75544	0.367641
		-1.75456	0.130195		-1.75458	0.190971		-1.75478	0.366095
		-1.75389	0.129266		-1.75392	0.190089		-1.75411	0.364374
		-1.75323	0.128376		-1.75325	0.18924		-1.75345	0.362359
		-1.75256	0.127608		-1.75259	0.188447		-1.75278	0.360324
		-1.75189	0.126896		-1.75192	0.187709		-1.75212	0.358436
		-1.75123	0.12584		-1.75126	0.186881		-1.75145	0.356631
		-1.75056	0.124548		-1.75059	0.185962		-1.75079	0.355
		-1.7499	0.122916		-1.74992	0.184957		-1.75012	0.353601
		-1.74923	0.120763		-1.74926	0.183516		-1.74946	0.352256
		-1.74857	0.118405		-1.74859	0.181654		-1.74879	0.350916
		-1.7479	0.115839		-1.74793	0.1798		-1.74812	0.349595
		-1.74724	0.113197		-1.74726	0.17795		-1.74746	0.348393
		-1.74657	0.110573		-1.7466	0.176234		-1.74679	0.347295
		-1.74591	0.107938		-1.74593	0.17487		-1.74613	0.345942
		-1.74524	0.105419		-1.74527	0.173854		-1.74546	0.344157
		-1.74457	0.103085		-1.7446	0.173052		-1.7448	0.341792
		-1.74391	0.100832		-1.74394	0.172342		-1.74413	0.338442
		-1.74324	0.098581		-1.74327	0.171784		-1.74347	0.334489
		-1.74258	0.096344		-1.7426	0.171473		-1.7428	0.331276
		-1.74191	0.094012		-1.74194	0.171168		-1.74214	0.32895
		-1.74125	0.091568		-1.74127	0.170774		-1.74147	0.327087
		-1.74058	0.08916		-1.74061	0.17037		-1.7408	0.325817
		-1.73992	0.087075		-1.73994	0.169374		-1.74014	0.324815
		-1.73925	0.085111		-1.73928	0.16765		-1.73947	0.323543
		-1.73859	0.082998		-1.73861	0.166059		-1.73881	0.322038
		-1.73792	0.080782		-1.73795	0.164703		-1.73814	0.320552
		-1.73725	0.078442		-1.73728	0.163446		-1.73748	0.319104
		-1.73659	0.075736		-1.73662	0.162687		-1.73681	0.317661
		-1.73592	0.072872		-1.73595	0.162401		-1.73615	0.316148
		-1.73526	0.070596		-1.73529	0.162226		-1.73548	0.314586
		-1.73459	0.068556		-1.73462	0.162117		-1.73482	0.312582
		-1.73393	0.066854		-1.73395	0.162038		-1.73415	0.31016
		-1.73326	0.065642		-1.73329	0.162107		-1.73348	0.307734
		-1.7326	0.064598		-1.73262	0.161997		-1.73282	0.305401
		-1.73193	0.063875		-1.73196	0.161501		-1.73215	0.303117
		-1.73127	0.063279		-1.73129	0.160935		-1.73149	0.300629
		-1.7306	0.062426		-1.73063	0.160231		-1.73082	0.297992
		-1.72993	0.061361		-1.72996	0.158831		-1.73016	0.295917
		-1.72927	0.060341		-1.7293	0.157063		-1.72949	0.294445
		-1.7286	0.059433		-1.72863	0.155431		-1.72883	0.293181
		-1.72794	0.058559		-1.72797	0.153807		-1.72816	0.29238
		-1.72727	0.057899		-1.7273	0.15226		-1.7275	0.291681
		-1.72661	0.057339		-1.72663	0.15096		-1.72683	0.290054
		-1.72594	0.057514		-1.72597	0.150263		-1.72616	0.287843
		-1.72528	0.058259		-1.7253	0.150004		-1.7255	0.285538
		-1.72461	0.059097		-1.72464	0.149788		-1.72483	0.283072
		-1.72395	0.059815		-1.72397	0.149432		-1.72417	0.280709
		-1.72328	0.060491		-1.72331	0.14882		-1.7235	0.278739
		-1.72262	0.060467		-1.72264	0.147905		-1.72284	0.277093
		-1.72195	0.060199		-1.72198	0.146817		-1.72217	0.275391
		-1.72128	0.059933		-1.72131	0.145713		-1.72151	0.273685
		-1.72062	0.059664		-1.72065	0.144682		-1.72084	0.272089
		-1.71995	0.059344		-1.71998	0.143731		-1.72018	0.270828
		-1.71929	0.058895		-1.71931	0.142725		-1.71951	0.26969
		-1.71862	0.058412		-1.71865	0.14166		-1.71884	0.268519
		-1.71796	0.057632		-1.71798	0.140646		-1.71818	0.267105
		-1.71729	0.056689		-1.71732	0.139871		-1.71751	0.265197
		-1.71663	0.056122		-1.71665	0.139352		-1.71685	0.263002
		-1.71596	0.056075		-1.71599	0.139356		-1.71618	0.260732
		-1.7153	0.05622		-1.71532	0.139679		-1.71552	0.258524
		-1.71463	0.05668		-1.71466	0.139904		-1.71485	0.256518
		-1.71396	0.057228		-1.71399	0.139673		-1.71419	0.254593
		-1.7133	0.057762		-1.71333	0.139003		-1.71352	0.252519
		-1.71263	0.058278		-1.71266	0.137961		-1.71286	0.250439
		-1.71197	0.058828		-1.71199	0.136745		-1.71219	0.248262
		-1.7113	0.059471		-1.71133	0.135468		-1.71153	0.246007
		-1.71064	0.060114		-1.71066	0.134103		-1.71086	0.244556
		-1.70997	0.06071		-1.71	0.132524		-1.71019	0.243957
		-1.70931	0.061296		-1.70933	0.130818		-1.70953	0.243359
		-1.70864	0.062083		-1.70867	0.12915		-1.70886	0.242656
		-1.70798	0.06326		-1.708	0.127583		-1.7082	0.241548
		-1.70731	0.064615		-1.70734	0.126106		-1.70753	0.239858
		-1.70664	0.065722		-1.70667	0.124919		-1.70687	0.237769
		-1.70598	0.066609		-1.70601	0.124676		-1.7062	0.235693
		-1.70531	0.067345		-1.70534	0.124544		-1.70554	0.233702
		-1.70465	0.067762		-1.70467	0.124525		-1.70487	0.231857
		-1.70398	0.068069		-1.70401	0.124672		-1.70421	0.229966
		-1.70332	0.068662		-1.70334	0.124438		-1.70354	0.228049
		-1.70265	0.0695		-1.70268	0.123613		-1.70287	0.22608
		-1.70199	0.070469		-1.70201	0.122788		-1.70221	0.223853
		-1.70132	0.071712		-1.70135	0.121656		-1.70154	0.221577
		-1.70066	0.072866		-1.70068	0.119751		-1.70088	0.219891
		-1.69999	0.073538		-1.70002	0.117733		-1.70021	0.218259
		-1.69932	0.073965		-1.69935	0.11555		-1.69955	0.216662
		-1.69866	0.074368		-1.69869	0.113385		-1.69888	0.215179
		-1.69799	0.074741		-1.69802	0.111362		-1.69822	0.213893
		-1.69733	0.07529		-1.69735	0.109699		-1.69755	0.212852
		-1.69666	0.076097		-1.69669	0.108565		-1.69689	0.21181
		-1.696	0.076978		-1.69602	0.108176		-1.69622	0.21091
		-1.69533	0.078059		-1.69536	0.107783		-1.69555	0.210291
		-1.69467	0.07936		-1.69469	0.107594		-1.69489	0.209437
		-1.694	0.08053		-1.69403	0.10779		-1.69422	0.208141
		-1.69334	0.081542		-1.69336	0.10779		-1.69356	0.206849
		-1.69267	0.082479		-1.6927	0.107568		-1.69289	0.205444
		-1.692	0.083101		-1.69203	0.107313		-1.69223	0.203901
		-1.69134	0.083503		-1.69137	0.10667		-1.69156	0.202587
		-1.69067	0.083997		-1.6907	0.105465		-1.6909	0.201517
		-1.69001	0.084558		-1.69003	0.10451		-1.69023	0.200437
		-1.68934	0.085098		-1.68937	0.103729		-1.68957	0.199255
		-1.68868	0.08561		-1.6887	0.102938		-1.6889	0.197921
		-1.68801	0.08611		-1.68804	0.102096		-1.68823	0.196582
		-1.68735	0.086611		-1.68737	0.101155		-1.68757	0.19523
		-1.68668	0.087115		-1.68671	0.100109		-1.6869	0.19397
		-1.68602	0.08781		-1.68604	0.099035		-1.68624	0.192987
		-1.68535	0.088693		-1.68538	0.09812		-1.68557	0.192269
		-1.68468	0.089806		-1.68471	0.097521		-1.68491	0.19184
		-1.68402	0.091151		-1.68405	0.09686		-1.68424	0.191742
		-1.68335	0.09254		-1.68338	0.095978		-1.68358	0.191621
		-1.68269	0.093598		-1.68271	0.095097		-1.68291	0.191449
		-1.68202	0.0943		-1.68205	0.094235		-1.68225	0.191171
		-1.68136	0.094722		-1.68138	0.093478		-1.68158	0.19068
		-1.68069	0.094974		-1.68072	0.093074		-1.68091	0.190063
		-1.68003	0.095228		-1.68005	0.09309		-1.68025	0.189397
		-1.67936	0.095556		-1.67939	0.093078		-1.67958	0.188651
		-1.6787	0.095911		-1.67872	0.092768		-1.67892	0.188042
		-1.67803	0.096186		-1.67806	0.092076		-1.67825	0.187718
		-1.67736	0.096416		-1.67739	0.091481		-1.67759	0.187448
		-1.6767	0.096644		-1.67673	0.090934		-1.67692	0.186969
		-1.67603	0.097005		-1.67606	0.090436		-1.67626	0.186278
		-1.67537	0.097222		-1.67539	0.0901		-1.67559	0.185731
		-1.6747	0.097065		-1.67473	0.089777		-1.67493	0.185381
		-1.67404	0.096766		-1.67406	0.089261		-1.67426	0.185067
		-1.67337	0.096466		-1.6734	0.088721		-1.67359	0.184834
		-1.67271	0.096147		-1.67273	0.088224		-1.67293	0.184637
		-1.67204	0.096015		-1.67207	0.087824		-1.67226	0.184333
		-1.67138	0.096203		-1.6714	0.087346		-1.6716	0.183921
		-1.67071	0.096508		-1.67074	0.086674		-1.67093	0.183588
		-1.67005	0.096664		-1.67007	0.086006		-1.67027	0.183417
		-1.66938	0.096511		-1.66941	0.085368		-1.6696	0.183367
		-1.66871	0.096054		-1.66874	0.084788		-1.66894	0.183523
		-1.66805	0.095323		-1.66807	0.084678		-1.66827	0.184066
		-1.66738	0.094494		-1.66741	0.085189		-1.66761	0.184537
		-1.66672	0.093673		-1.66674	0.085701		-1.66694	0.18437
		-1.66605	0.09286		-1.66608	0.086326		-1.66627	0.184038
		-1.66539	0.092085		-1.66541	0.087117		-1.66561	0.183596
		-1.66472	0.091333		-1.66475	0.087748		-1.66494	0.18306
		-1.66406	0.090559		-1.66408	0.088149		-1.66428	0.182539
		-1.66339	0.089603		-1.66342	0.088535		-1.66361	0.182133
		-1.66273	0.088564		-1.66275	0.088776		-1.66295	0.181678
		-1.66206	0.087258		-1.66209	0.088852		-1.66228	0.180831
		-1.66139	0.085795		-1.66142	0.088651		-1.66162	0.179846
		-1.66073	0.084364		-1.66075	0.088096		-1.66095	0.179013
		-1.66006	0.083052		-1.66009	0.087484		-1.66029	0.178354
		-1.6594	0.081873		-1.65942	0.086672		-1.65962	0.177735
		-1.65873	0.08107		-1.65876	0.085752		-1.65895	0.177384
		-1.65807	0.08042		-1.65809	0.085324		-1.65829	0.177121
		-1.6574	0.079884		-1.65743	0.085424		-1.65762	0.176724
		-1.65674	0.07951		-1.65676	0.085555		-1.65696	0.176215
		-1.65607	0.079212		-1.6561	0.085748		-1.65629	0.175763
		-1.65541	0.078933		-1.65543	0.085977		-1.65563	0.175512
		-1.65474	0.078651		-1.65477	0.086239		-1.65496	0.175248
		-1.65407	0.078213		-1.6541	0.086572		-1.6543	0.174875
		-1.65341	0.077468		-1.65343	0.086897		-1.65363	0.174445
		-1.65274	0.076526		-1.65277	0.086944		-1.65297	0.173764
		-1.65208	0.075341		-1.6521	0.086441		-1.6523	0.172795
		-1.65141	0.074125		-1.65144	0.085539		-1.65163	0.17184
		-1.65075	0.072862		-1.65077	0.084477		-1.65097	0.170992
		-1.65008	0.071522		-1.65011	0.083465		-1.6503	0.17016
		-1.64942	0.070399		-1.64944	0.082812		-1.64964	0.169378
		-1.64875	0.069672		-1.64878	0.082588		-1.64897	0.16863
		-1.64809	0.069112		-1.64811	0.082313		-1.64831	0.167856
		-1.64742	0.069044		-1.64745	0.082026		-1.64764	0.167057
		-1.64675	0.069449		-1.64678	0.081757		-1.64698	0.166268
		-1.64609	0.069807		-1.64612	0.081616		-1.64631	0.165594
		-1.64542	0.070084		-1.64545	0.081743		-1.64565	0.164965
		-1.64476	0.070318		-1.64478	0.082435		-1.64498	0.164531
		-1.64409	0.07045		-1.64412	0.083128		-1.64431	0.164228
		-1.64343	0.070535		-1.64345	0.083755		-1.64365	0.164069
		-1.64276	0.070535		-1.64279	0.084003		-1.64298	0.164206
		-1.6421	0.070405		-1.64212	0.084019		-1.64232	0.164165
		-1.64143	0.070112		-1.64146	0.083863		-1.64165	0.163358
		-1.64077	0.069564		-1.64079	0.083708		-1.64099	0.162444
		-1.6401	0.068991		-1.64013	0.083477		-1.64032	0.161473
		-1.63943	0.068429		-1.63946	0.082849		-1.63966	0.160417
		-1.63877	0.06792		-1.6388	0.082029		-1.63899	0.159319
		-1.6381	0.06779		-1.63813	0.081114		-1.63833	0.158151
		-1.63744	0.068128		-1.63746	0.080198		-1.63766	0.156945
		-1.63677	0.068562		-1.6368	0.079425		-1.63699	0.155516
		-1.63611	0.069279		-1.63613	0.079226		-1.63633	0.153899
		-1.63544	0.070035		-1.63547	0.07896		-1.63566	0.151925
		-1.63478	0.070315		-1.6348	0.078656		-1.635	0.149821
		-1.63411	0.070257		-1.63414	0.078358		-1.63433	0.147869
		-1.63345	0.070193		-1.63347	0.078096		-1.63367	0.146516
		-1.63278	0.07012		-1.63281	0.077823		-1.633	0.145553
		-1.63211	0.069927		-1.63214	0.077321		-1.63234	0.145209
		-1.63145	0.069403		-1.63148	0.076767		-1.63167	0.144864
		-1.63078	0.068664		-1.63081	0.076146		-1.63101	0.144483
		-1.63012	0.068048		-1.63014	0.075264		-1.63034	0.143926
		-1.62945	0.067579		-1.62948	0.074305		-1.62968	0.143
		-1.62879	0.067372		-1.62881	0.073585		-1.62901	0.141706
		-1.62812	0.067885		-1.62815	0.07286		-1.62834	0.140374
		-1.62746	0.068857		-1.62748	0.072145		-1.62768	0.138889
		-1.62679	0.069716		-1.62682	0.071515		-1.62701	0.137246
		-1.62613	0.070496		-1.62615	0.071075		-1.62635	0.135588
		-1.62546	0.071098		-1.62549	0.07086		-1.62568	0.13392
		-1.62479	0.071294		-1.62482	0.070641		-1.62502	0.132308
		-1.62413	0.071206		-1.62416	0.070382		-1.62435	0.13082
		-1.62346	0.07097		-1.62349	0.069976		-1.62369	0.12971
		-1.6228	0.070659		-1.62282	0.069486		-1.62302	0.129397
		-1.62213	0.070302		-1.62216	0.068943		-1.62236	0.129169
		-1.62147	0.069863		-1.62149	0.068392		-1.62169	0.128972
		-1.6208	0.06959		-1.62083	0.067793		-1.62102	0.128856
		-1.62014	0.069584		-1.62016	0.067188		-1.62036	0.128684
		-1.61947	0.069631		-1.6195	0.066909		-1.61969	0.128395
		-1.61881	0.069603		-1.61883	0.067041		-1.61903	0.128109
		-1.61814	0.06949		-1.61817	0.067179		-1.61836	0.127802
		-1.61747	0.069433		-1.6175	0.067343		-1.6177	0.127411
		-1.61681	0.069436		-1.61684	0.067437		-1.61703	0.12697
		-1.61614	0.069453		-1.61617	0.067143		-1.61637	0.126337
		-1.61548	0.069517		-1.6155	0.066485		-1.6157	0.125661
		-1.61481	0.069452		-1.61484	0.065886		-1.61504	0.124997
		-1.61415	0.068836		-1.61417	0.065445		-1.61437	0.12437
		-1.61348	0.067847		-1.61351	0.065007		-1.6137	0.124358
		-1.61282	0.066728		-1.61284	0.064454		-1.61304	0.124985
		-1.61215	0.065354		-1.61218	0.063816		-1.61237	0.125632
		-1.61149	0.063911		-1.61151	0.063166		-1.61171	0.126082
		-1.61082	0.06257		-1.61085	0.062483		-1.61104	0.12639
		-1.61016	0.061262		-1.61018	0.061922		-1.61038	0.125323
		-1.60949	0.059868		-1.60952	0.061674		-1.60971	0.123876
		-1.60882	0.058371		-1.60885	0.061459		-1.60905	0.122427
		-1.60816	0.057058		-1.60818	0.061016		-1.60838	0.121876
		-1.60749	0.055955		-1.60752	0.060258		-1.60772	0.121443
		-1.60683	0.054873		-1.60685	0.059637		-1.60705	0.121398
		-1.60616	0.054066		-1.60619	0.059346		-1.60638	0.121452
		-1.6055	0.053449		-1.60552	0.059087		-1.60572	0.121543
		-1.60483	0.052365		-1.60486	0.058702		-1.60505	0.121716
		-1.60417	0.050931		-1.60419	0.058233		-1.60439	0.121924
		-1.6035	0.049566		-1.60353	0.057524		-1.60372	0.122436
		-1.60284	0.048349		-1.60286	0.056357		-1.60306	0.12295
		-1.60217	0.047364		-1.6022	0.05538		-1.60239	0.123872
		-1.6015	0.046762		-1.60153	0.054812		-1.60173	0.124965
		-1.60084	0.046583		-1.60086	0.054399		-1.60106	0.126292
		-1.60017	0.046404		-1.6002	0.053926		-1.6004	0.127851
		-1.59951	0.046267		-1.59953	0.053386		-1.59973	0.129311
		-1.59884	0.046355		-1.59887	0.05285		-1.59906	0.129971
		-1.59818	0.04681		-1.5982	0.052753		-1.5984	0.130623
		-1.59751	0.047585		-1.59754	0.052846		-1.59773	0.130589
		-1.59685	0.048349		-1.59687	0.053238		-1.59707	0.130111
		-1.59618	0.048995		-1.59621	0.053823		-1.5964	0.129968
		-1.59552	0.049222		-1.59554	0.054399		-1.59574	0.130303
		-1.59485	0.048791		-1.59488	0.05453		-1.59507	0.130636
		-1.59418	0.047685		-1.59421	0.054472		-1.59441	0.130772
		-1.59352	0.046652		-1.59354	0.054357		-1.59374	0.130886
		-1.59285	0.045956		-1.59288	0.054207		-1.59308	0.131014
		-1.59219	0.045699		-1.59221	0.054063		-1.59241	0.13115
		-1.59152	0.045843		-1.59155	0.054201		-1.59174	0.13141
		-1.59086	0.046291		-1.59088	0.054525		-1.59108	0.131936
		-1.59019	0.046731		-1.59022	0.055008		-1.59041	0.132411
		-1.58953	0.047143		-1.58955	0.055514		-1.58975	0.131889
		-1.58886	0.047568		-1.58889	0.056038		-1.58908	0.131266
		-1.5882	0.048078		-1.58822	0.057159		-1.58842	0.130869
		-1.58753	0.048636		-1.58756	0.058309		-1.58775	0.130572
		-1.58686	0.048835		-1.58689	0.05957		-1.58709	0.13032
		-1.5862	0.047995		-1.58622	0.060816		-1.58642	0.130221
		-1.58553	0.047085		-1.58556	0.062013		-1.58576	0.130107
		-1.58487	0.046295		-1.58489	0.062352		-1.58509	0.129721
		-1.5842	0.045523		-1.58423	0.062665		-1.58442	0.129095
		-1.58354	0.044789		-1.58356	0.062944		-1.58376	0.128554
		-1.58287	0.044131		-1.5829	0.063224		-1.58309	0.128187
		-1.58221	0.04344		-1.58223	0.063449		-1.58243	0.127792
		-1.58154	0.042699		-1.58157	0.063497		-1.58176	0.127065
		-1.58088	0.042104		-1.5809	0.063351		-1.5811	0.12609
		-1.58021	0.042113		-1.58024	0.063158		-1.58043	0.124455
		-1.57954	0.042762		-1.57957	0.062962		-1.57977	0.122258
		-1.57888	0.043666		-1.57891	0.062764		-1.5791	0.120149
		-1.57821	0.044748		-1.57824	0.062565		-1.57844	0.119051
		-1.57755	0.045554		-1.57757	0.062407		-1.57777	0.118191
		-1.57688	0.045388		-1.57691	0.062252		-1.5771	0.118637
		-1.57622	0.044589		-1.57624	0.062078		-1.57644	0.119367
		-1.57555	0.043914		-1.57558	0.06168		-1.57577	0.119687
		-1.57489	0.043291		-1.57491	0.061224		-1.57511	0.119256
		-1.57422	0.042813		-1.57425	0.061188		-1.57444	0.118779
		-1.57356	0.042712		-1.57358	0.061151		-1.57378	0.11795
		-1.57289	0.04254		-1.57292	0.061144		-1.57311	0.117062
		-1.57222	0.042019		-1.57225	0.061438		-1.57245	0.116512
		-1.57156	0.041493		-1.57159	0.062036		-1.57178	0.116551
		-1.57089	0.040969		-1.57092	0.06274		-1.57112	0.116522
		-1.57023	0.040458		-1.57025	0.06345		-1.57045	0.116225
		-1.56956	0.039883		-1.56959	0.064094		-1.56978	0.11587
		-1.5689	0.039137		-1.56892	0.064164		-1.56912	0.115073
		-1.56823	0.038336		-1.56826	0.063692		-1.56845	0.11398
		-1.56757	0.037567		-1.56759	0.06302		-1.56779	0.11265
		-1.5669	0.036817		-1.56693	0.062358		-1.56712	0.111123
		-1.56624	0.036004		-1.56626	0.061817		-1.56646	0.109618
		-1.56557	0.035038		-1.5656	0.061705		-1.56579	0.108275
		-1.5649	0.034179		-1.56493	0.061182		-1.56513	0.107088
		-1.56424	0.033689		-1.56427	0.0605		-1.56446	0.106542
		-1.56357	0.033252		-1.5636	0.059797		-1.5638	0.106406
		-1.56291	0.032967		-1.56293	0.058938		-1.56313	0.106223
		-1.56224	0.032945		-1.56227	0.057878		-1.56246	0.105871
		-1.56158	0.033087		-1.5616	0.057232		-1.5618	0.105478
		-1.56091	0.033501		-1.56094	0.056751		-1.56113	0.105248
		-1.56025	0.033811		-1.56027	0.056269		-1.56047	0.105073
		-1.55958	0.03377		-1.55961	0.055766		-1.5598	0.104865
		-1.55892	0.033246		-1.55894	0.055209		-1.55914	0.104612
		-1.55825	0.032185		-1.55828	0.054375		-1.55847	0.104253
		-1.55758	0.030772		-1.55761	0.053388		-1.55781	0.103647
		-1.55692	0.029371		-1.55695	0.052433		-1.55714	0.102992
		-1.55625	0.027995		-1.55628	0.051667		-1.55648	0.102389
		-1.55559	0.026566		-1.55561	0.050873		-1.55581	0.101808
		-1.55492	0.025004		-1.55495	0.049576		-1.55515	0.101041
		-1.55426	0.023418		-1.55428	0.048274		-1.55448	0.100147
		-1.55359	0.022327		-1.55362	0.046952		-1.55381	0.099237
		-1.55293	0.022154		-1.55295	0.045517		-1.55315	0.098232
		-1.55226	0.022201		-1.55229	0.044222		-1.55248	0.097192
		-1.5516	0.022492		-1.55162	0.043676		-1.55182	0.096384
		-1.55093	0.022828		-1.55096	0.043138		-1.55115	0.095842
		-1.55027	0.023105		-1.55029	0.042765		-1.55049	0.095439
		-1.5496	0.023297		-1.54963	0.042877		-1.54982	0.095291
		-1.54893	0.023464		-1.54896	0.043037		-1.54916	0.095185
		-1.54827	0.023504		-1.54829	0.043323		-1.54849	0.095365
		-1.5476	0.023484		-1.54763	0.043614		-1.54783	0.095788
		-1.54694	0.022925		-1.54696	0.04366		-1.54716	0.096262
		-1.54627	0.021607		-1.5463	0.043056		-1.54649	0.096762
		-1.54561	0.02027		-1.54563	0.042351		-1.54583	0.097271
		-1.54494	0.018596		-1.54497	0.041651		-1.54516	0.096827
		-1.54428	0.016937		-1.5443	0.040952		-1.5445	0.096143
		-1.54361	0.016243		-1.54364	0.040318		-1.54383	0.09521
		-1.54295	0.01646		-1.54297	0.039976		-1.54317	0.094194
		-1.54228	0.016694		-1.54231	0.039879		-1.5425	0.093487
		-1.54161	0.01719		-1.54164	0.040013		-1.54184	0.093558
		-1.54095	0.017725		-1.54097	0.040176		-1.54117	0.093767
		-1.54028	0.017793		-1.54031	0.040017		-1.54051	0.094333
		-1.53962	0.017747		-1.53964	0.03949		-1.53984	0.094948
		-1.53895	0.017683		-1.53898	0.03866		-1.53917	0.095301
		-1.53829	0.017372		-1.53831	0.037616		-1.53851	0.095018
		-1.53762	0.017059		-1.53765	0.036554		-1.53784	0.094294
		-1.53696	0.016733		-1.53698	0.035368		-1.53718	0.09315
		-1.53629	0.016408		-1.53632	0.034119		-1.53651	0.091953
		-1.53563	0.016064		-1.53565	0.033377		-1.53585	0.091176
		-1.53496	0.015688		-1.53499	0.032754		-1.53518	0.090727
		-1.53429	0.01528		-1.53432	0.032133		-1.53452	0.090446
		-1.53363	0.01485		-1.53365	0.03204		-1.53385	0.090272
		-1.53296	0.014429		-1.53299	0.032005		-1.53319	0.090107
		-1.5323	0.01407		-1.53232	0.031469		-1.53252	0.089777
		-1.53163	0.013707		-1.53166	0.030883		-1.53185	0.089392
		-1.53097	0.012864		-1.53099	0.030315		-1.53119	0.089086
		-1.5303	0.011974		-1.53033	0.029931		-1.53052	0.088823
		-1.52964	0.011082		-1.52966	0.029686		-1.52986	0.088606
		-1.52897	0.010085		-1.529	0.029733		-1.52919	0.08857
		-1.52831	0.008993		-1.52833	0.029804		-1.52853	0.088547
		-1.52764	0.007553		-1.52767	0.029817		-1.52786	0.088589
		-1.52697	0.006115		-1.527	0.029592		-1.5272	0.088644
		-1.52631	0.004718		-1.52633	0.029366		-1.52653	0.088742
		-1.52564	0.003514		-1.52567	0.029161		-1.52587	0.088885
		-1.52498	0.002863		-1.525	0.028955		-1.5252	0.08905
		-1.52431	0.002681		-1.52434	0.028768		-1.52453	0.089266
		-1.52365	0.002499		-1.52367	0.028611		-1.52387	0.089484
		-1.52298	0.002311		-1.52301	0.028254		-1.5232	0.089641
		-1.52232	0.00211		-1.52234	0.027804		-1.52254	0.089781
		-1.52165	0.00207		-1.52168	0.027347		-1.52187	0.089462
		-1.52099	0.002069		-1.52101	0.026896		-1.52121	0.088813
		-1.52032	0.00211		-1.52035	0.026443		-1.52054	0.088152
		-1.51965	0.002495		-1.51968	0.026113		-1.51988	0.087607
		-1.51899	0.003417		-1.51902	0.025815		-1.51921	0.087074
		-1.51832	0.004038		-1.51835	0.025569		-1.51855	0.087053
		-1.51766	0.004584		-1.51768	0.025732		-1.51788	0.087173
		-1.51699	0.005079		-1.51702	0.02586		-1.51721	0.087183
		-1.51633	0.005222		-1.51635	0.025427		-1.51655	0.086919
		-1.51566	0.005094		-1.51569	0.024964		-1.51588	0.086648
		-1.515	0.005113		-1.51502	0.024487		-1.51522	0.086114
		-1.51433	0.005168		-1.51436	0.023994		-1.51455	0.085573
		-1.51367	0.005359		-1.51369	0.023801		-1.51389	0.085015
		-1.513	0.006282		-1.51303	0.024315		-1.51322	0.084426
		-1.51233	0.007571		-1.51236	0.024857		-1.51256	0.083726
		-1.51167	0.009152		-1.5117	0.025539		-1.51189	0.08277
		-1.511	0.010776		-1.51103	0.026374		-1.51123	0.081873
		-1.51034	0.01234		-1.51036	0.027136		-1.51056	0.081236
		-1.50967	0.013542		-1.5097	0.027584		-1.50989	0.080644
		-1.50901	0.014289		-1.50903	0.028022		-1.50923	0.080107
		-1.50834	0.014798		-1.50837	0.028581		-1.50856	0.079774
		-1.50768	0.015251		-1.5077	0.029196		-1.5079	0.079502
		-1.50701	0.015787		-1.50704	0.030167		-1.50723	0.078949
		-1.50635	0.016645		-1.50637	0.031508		-1.50657	0.078267
		-1.50568	0.017647		-1.50571	0.032865		-1.5059	0.077604
		-1.50501	0.018862		-1.50504	0.033497		-1.50524	0.076981
		-1.50435	0.020072		-1.50438	0.034048		-1.50457	0.07666
		-1.50368	0.021145		-1.50371	0.034729		-1.50391	0.076757
		-1.50302	0.021636		-1.50304	0.035469		-1.50324	0.076988
		-1.50235	0.022009		-1.50238	0.036249		-1.50257	0.077145
		-1.50169	0.02241		-1.50171	0.037195		-1.50191	0.07722
		-1.50102	0.022814		-1.50105	0.038137		-1.50124	0.077164
		-1.50036	0.02328		-1.50038	0.038499		-1.50058	0.076987
		-1.49969	0.023965		-1.49972	0.038801		-1.49991	0.076779
		-1.49903	0.024581		-1.49905	0.03913		-1.49925	0.076672
		-1.49836	0.025165		-1.49839	0.039528		-1.49858	0.076634
		-1.49769	0.025745		-1.49772	0.039899		-1.49792	0.076543
		-1.49703	0.026298		-1.49706	0.040075		-1.49725	0.076398
		-1.49636	0.026796		-1.49639	0.040248		-1.49659	0.076242
		-1.4957	0.027339		-1.49572	0.040344		-1.49592	0.075666
		-1.49503	0.027924		-1.49506	0.040366		-1.49526	0.074923
		-1.49437	0.028548		-1.49439	0.040435		-1.49459	0.074126
		-1.4937	0.029125		-1.49373	0.040693		-1.49392	0.073302
		-1.49304	0.029594		-1.49306	0.041027		-1.49326	0.07248
		-1.49237	0.029903		-1.4924	0.041419		-1.49259	0.071963
		-1.49171	0.030193		-1.49173	0.041887		-1.49193	0.071548
		-1.49104	0.030484		-1.49107	0.042366		-1.49126	0.071089
		-1.49038	0.030924		-1.4904	0.042817		-1.4906	0.070616
		-1.48971	0.03148		-1.48974	0.043262		-1.48993	0.070042
		-1.48904	0.032087		-1.48907	0.043418		-1.48927	0.069277
		-1.48838	0.032696		-1.4884	0.043263		-1.4886	0.068806
		-1.48771	0.033302		-1.48774	0.043024		-1.48794	0.068698
		-1.48705	0.032786		-1.48707	0.042783		-1.48727	0.068675
		-1.48638	0.031911		-1.48641	0.042542		-1.4866	0.068804
		-1.48572	0.030375		-1.48574	0.04258		-1.48594	0.069343
		-1.48505	0.028805		-1.48508	0.042766		-1.48527	0.069609
		-1.48439	0.027267		-1.48441	0.04265		-1.48461	0.069646
		-1.48372	0.026093		-1.48375	0.042413		-1.48394	0.06965
		-1.48306	0.025282		-1.48308	0.042177		-1.48328	0.069618
		-1.48239	0.024825		-1.48242	0.041796		-1.48261	0.069253
		-1.48172	0.024388		-1.48175	0.041372		-1.48195	0.068985
		-1.48106	0.023975		-1.48108	0.040963		-1.48128	0.068782
		-1.48039	0.023611		-1.48042	0.040557		-1.48062	0.068576
		-1.47973	0.02247		-1.47975	0.040152		-1.47995	0.068495
		-1.47906	0.020964		-1.47909	0.039654		-1.47928	0.068821
		-1.4784	0.019428		-1.47842	0.039014		-1.47862	0.06945
		-1.47773	0.017799		-1.47776	0.038229		-1.47795	0.070138
		-1.47707	0.016107		-1.47709	0.037401		-1.47729	0.070825
		-1.4764	0.014715		-1.47643	0.036526		-1.47662	0.071211
		-1.47574	0.013802		-1.47576	0.035199		-1.47596	0.071304
		-1.47507	0.012917		-1.4751	0.033647		-1.47529	0.071118
		-1.4744	0.012445		-1.47443	0.03202		-1.47463	0.070877
		-1.47374	0.012088		-1.47376	0.030377		-1.47396	0.070637
		-1.47307	0.011349		-1.4731	0.02882		-1.4733	0.070707
		-1.47241	0.010509		-1.47243	0.027579		-1.47263	0.070961
		-1.47174	0.009656		-1.47177	0.026984		-1.47196	0.071202
		-1.47108	0.008938		-1.4711	0.026617		-1.4713	0.071435
		-1.47041	0.008226		-1.47044	0.026271		-1.47063	0.071667
		-1.46975	0.008199		-1.46977	0.025716		-1.46997	0.071505
		-1.46908	0.00835		-1.46911	0.024756		-1.4693	0.071249
		-1.46842	0.008497		-1.46844	0.023564		-1.46864	0.071049
		-1.46775	0.008576		-1.46778	0.022337		-1.46797	0.070862
		-1.46708	0.008654		-1.46711	0.021103		-1.46731	0.070675
		-1.46642	0.008437		-1.46644	0.019988		-1.46664	0.07105
		-1.46575	0.008225		-1.46578	0.019072		-1.46598	0.071409
		-1.46509	0.007783		-1.46511	0.018139		-1.46531	0.071713
		-1.46442	0.007108		-1.46445	0.017189		-1.46464	0.072014
		-1.46376	0.00644		-1.46378	0.016247		-1.46398	0.072305
		-1.46309	0.005817		-1.46312	0.015239		-1.46331	0.072577
		-1.46243	0.005193		-1.46245	0.014268		-1.46265	0.073351
		-1.46176	0.004892		-1.46179	0.013361		-1.46198	0.074212
		-1.4611	0.004735		-1.46112	0.012479		-1.46132	0.075069
		-1.46043	0.004643		-1.46046	0.011693		-1.46065	0.075787
		-1.45976	0.004644		-1.45979	0.011313		-1.45999	0.076265
		-1.4591	0.004644		-1.45913	0.010964		-1.45932	0.076343
		-1.45843	0.004367		-1.45846	0.010539		-1.45866	0.076367
		-1.45777	0.004086		-1.45779	0.010095		-1.45799	0.076391
		-1.4571	0.00364		-1.45713	0.009646		-1.45732	0.076189
		-1.45644	0.003087		-1.45646	0.00913		-1.45666	0.075828
		-1.45577	0.002574		-1.4558	0.008935		-1.45599	0.07551
		-1.45511	0.002341		-1.45513	0.009035		-1.45533	0.075263
		-1.45444	0.002142		-1.45447	0.009183		-1.45466	0.075013
		-1.45378	0.003123		-1.4538	0.009375		-1.454	0.074939
		-1.45311	0.00411		-1.45314	0.009685		-1.45333	0.075076
		-1.45244	0.005077		-1.45247	0.009687		-1.45267	0.075004
		-1.45178	0.005511		-1.45181	0.009543		-1.452	0.074716
		-1.45111	0.005887		-1.45114	0.009385		-1.45134	0.074429
		-1.45045	0.005885		-1.45047	0.009327		-1.45067	0.073844
		-1.44978	0.005884		-1.44981	0.009389		-1.45	0.072914
		-1.44912	0.005915		-1.44914	0.009637		-1.44934	0.072148
		-1.44845	0.006148		-1.44848	0.009912		-1.44867	0.071569
		-1.44779	0.00635		-1.44781	0.010187		-1.44801	0.07099
		-1.44712	0.00651		-1.44715	0.01051		-1.44734	0.070774
		-1.44646	0.006684		-1.44648	0.010858		-1.44668	0.070789
		-1.44579	0.007102		-1.44582	0.011317		-1.44601	0.070562
		-1.44512	0.008016		-1.44515	0.011793		-1.44535	0.070182
		-1.44446	0.009039		-1.44449	0.012269		-1.44468	0.069797
		-1.44379	0.010108		-1.44382	0.012155		-1.44402	0.069391
		-1.44313	0.011123		-1.44315	0.012014		-1.44335	0.069185
		-1.44246	0.011635		-1.44249	0.012374		-1.44268	0.069224
		-1.4418	0.011588		-1.44182	0.012771		-1.44202	0.06933
		-1.44113	0.011123		-1.44116	0.013261		-1.44135	0.069431
		-1.44047	0.010464		-1.44049	0.014169		-1.44069	0.069521
		-1.4398	0.009773		-1.43983	0.015318		-1.44002	0.069377
		-1.43914	0.009487		-1.43916	0.016234		-1.43936	0.068978
		-1.43847	0.009753		-1.4385	0.016971		-1.43869	0.068514
		-1.4378	0.010068		-1.43783	0.017542		-1.43803	0.068046
		-1.43714	0.01034		-1.43717	0.0176		-1.43736	0.067566
		-1.43647	0.010607		-1.4365	0.017501		-1.4367	0.067373
		-1.43581	0.010459		-1.43583	0.017749		-1.43603	0.06744
		-1.43514	0.009896		-1.43517	0.018175		-1.43537	0.067553
		-1.43448	0.009298		-1.4345	0.018777		-1.4347	0.067326
		-1.43381	0.008714		-1.43384	0.019927		-1.43403	0.066535
		-1.43315	0.008132		-1.43317	0.021299		-1.43337	0.065116
		-1.43248	0.007765		-1.43251	0.022478		-1.4327	0.063443
		-1.43182	0.007736		-1.43184	0.023558		-1.43204	0.061773
		-1.43115	0.007966		-1.43118	0.024564		-1.43137	0.060496
		-1.43049	0.00825		-1.43051	0.025229		-1.43071	0.059546
		-1.42982	0.008534		-1.42985	0.025725		-1.43004	0.058663
		-1.42915	0.007968		-1.42918	0.026262		-1.42938	0.057792
		-1.42849	0.006895		-1.42851	0.026807		-1.42871	0.056927
		-1.42782	0.005636		-1.42785	0.027308		-1.42805	0.055276
		-1.42716	0.004341		-1.42718	0.027638		-1.42738	0.053189
		-1.42649	0.003054		-1.42652	0.02759		-1.42671	0.051284
		-1.42583	0.002207		-1.42585	0.027348		-1.42605	0.049448
		-1.42516	0.001695		-1.42519	0.027106		-1.42538	0.047992
		-1.4245	0.001247		-1.42452	0.026757		-1.42472	0.047605
		-1.42383	0.000796		-1.42386	0.026179		-1.42405	0.04788
		-1.42317	0.00045		-1.42319	0.025548		-1.42339	0.048471
		-1.4225	0.000526		-1.42253	0.024949		-1.42272	0.049167
		-1.42183	0.000473		-1.42186	0.024348		-1.42206	0.049429
		-1.42117	0.000362		-1.42119	0.023802		-1.42139	0.04918
		-1.4205	0.000249		-1.42053	0.023289		-1.42073	0.048567
		-1.41984	-0.000217		-1.41986	0.022699		-1.42006	0.047635
		-1.41917	-0.001119		-1.4192	0.022057		-1.41939	0.046597
		-1.41851	-0.001664		-1.41853	0.021415		-1.41873	0.046096
		-1.41784	-0.0021		-1.41787	0.020792		-1.41806	0.045915
		-1.41718	-0.002541		-1.4172	0.020113		-1.4174	0.046127
		-1.41651	-0.002494		-1.41654	0.019319		-1.41673	0.04667
		-1.41585	-0.00204		-1.41587	0.018476		-1.41607	0.047285
		-1.41518	-0.001695		-1.41521	0.017633		-1.4154	0.047532
		-1.41451	-0.001386		-1.41454	0.016739		-1.41474	0.047613
		-1.41385	-0.00108		-1.41387	0.015782		-1.41407	0.047248
		-1.41318	-0.000851		-1.41321	0.014787		-1.41341	0.046636
		-1.41252	-0.00088		-1.41254	0.013782		-1.41274	0.046004
		-1.41185	-0.001398		-1.41188	0.012704		-1.41207	0.045163
		-1.41119	-0.002007		-1.41121	0.011352		-1.41141	0.04418
		-1.41052	-0.002602		-1.41055	0.010282		-1.41074	0.043199
		-1.40986	-0.003672		-1.40988	0.009466		-1.41008	0.042225
		-1.40919	-0.004519		-1.40922	0.008646		-1.40941	0.041257
		-1.40853	-0.004692		-1.40855	0.007913		-1.40875	0.040175
		-1.40786	-0.004746		-1.40789	0.007218		-1.40808	0.039043
		-1.40719	-0.004781		-1.40722	0.006104		-1.40742	0.037922
		-1.40653	-0.004734		-1.40655	0.004761		-1.40675	0.036805
		-1.40586	-0.005146		-1.40589	0.003425		-1.40609	0.035697
		-1.4052	-0.006114		-1.40522	0.002084		-1.40542	0.034658
		-1.40453	-0.007146		-1.40456	0.000937		-1.40475	0.033693
		-1.40387	-0.007903		-1.40389	0.000349		-1.40409	0.032802
		-1.4032	-0.008192		-1.40323	-4e-06		-1.40342	0.03193
		-1.40254	-0.007931		-1.40256	-0.000335		-1.40276	0.031023
		-1.40187	-0.007272		-1.4019	-0.000444		-1.40209	0.030623
		-1.40121	-0.006568		-1.40123	-0.000654		-1.40143	0.031286
		-1.40054	-0.00627		-1.40057	-0.001453		-1.40076	0.032508
		-1.39987	-0.006629		-1.3999	-0.002489		-1.4001	0.034067
		-1.39921	-0.007329		-1.39924	-0.003635		-1.39943	0.03557
		-1.39854	-0.008168		-1.39857	-0.005087		-1.39877	0.03676
		-1.39788	-0.009021		-1.3979	-0.006571		-1.3981	0.03737
		-1.39721	-0.009577		-1.39724	-0.007673		-1.39743	0.037554
		-1.39655	-0.009975		-1.39657	-0.008614		-1.39677	0.037647
		-1.39588	-0.009361		-1.39591	-0.009397		-1.3961	0.037668
		-1.39522	-0.008642		-1.39524	-0.009866		-1.39544	0.037415
		-1.39455	-0.007914		-1.39458	-0.010174		-1.39477	0.037448
		-1.39389	-0.007403		-1.39391	-0.01038		-1.39411	0.038248
		-1.39322	-0.006935		-1.39325	-0.010551		-1.39344	0.039125
		-1.39255	-0.006979		-1.39258	-0.010749		-1.39278	0.04007
		-1.39189	-0.007072		-1.39192	-0.011061		-1.39211	0.040929
		-1.39122	-0.007221		-1.39125	-0.01129		-1.39145	0.040977
		-1.39056	-0.007872		-1.39058	-0.011275		-1.39078	0.040279
		-1.38989	-0.008648		-1.38992	-0.011183		-1.39011	0.039578
		-1.38923	-0.009781		-1.38925	-0.011122		-1.38945	0.038695
		-1.38856	-0.01099		-1.38859	-0.011094		-1.38878	0.037853
		-1.3879	-0.012123		-1.38792	-0.011118		-1.38812	0.037545
		-1.38723	-0.012676		-1.38726	-0.011199		-1.38745	0.037478
		-1.38657	-0.012595		-1.38659	-0.011314		-1.38679	0.037412
		-1.3859	-0.012075		-1.38593	-0.011471		-1.38612	0.037151
		-1.38523	-0.011374		-1.38526	-0.011715		-1.38546	0.036268
		-1.38457	-0.010778		-1.3846	-0.01201		-1.38479	0.034888
		-1.3839	-0.010354		-1.38393	-0.012326		-1.38413	0.033458
		-1.38324	-0.010353		-1.38326	-0.01265		-1.38346	0.032083
		-1.38257	-0.010826		-1.3826	-0.012922		-1.38279	0.031017
		-1.38191	-0.011453		-1.38193	-0.013105		-1.38213	0.030476
		-1.38124	-0.012136		-1.38127	-0.013235		-1.38146	0.030219
		-1.38058	-0.012864		-1.3806	-0.013313		-1.3808	0.029961
		-1.37991	-0.013536		-1.37994	-0.013411		-1.38013	0.029645
		-1.37925	-0.014131		-1.37927	-0.013618		-1.37947	0.029127
		-1.37858	-0.014525		-1.37861	-0.013879		-1.3788	0.028602
		-1.37792	-0.014098		-1.37794	-0.013911		-1.37814	0.028271
		-1.37725	-0.013237		-1.37728	-0.013744		-1.37747	0.027979
		-1.37658	-0.01203		-1.37661	-0.013611		-1.37681	0.027929
		-1.37592	-0.010523		-1.37594	-0.013604		-1.37614	0.02837
		-1.37525	-0.009323		-1.37528	-0.013762		-1.37548	0.029139
		-1.37459	-0.008565		-1.37461	-0.014055		-1.37481	0.029993
		-1.37392	-0.007958		-1.37395	-0.014427		-1.37414	0.030847
		-1.37326	-0.00742		-1.37328	-0.014694		-1.37348	0.031633
		-1.37259	-0.006915		-1.37262	-0.014714		-1.37281	0.032296
		-1.37193	-0.006435		-1.37195	-0.014594		-1.37215	0.03285
		-1.37126	-0.005978		-1.37129	-0.014472		-1.37148	0.033349
		-1.3706	-0.00574		-1.37062	-0.01435		-1.37082	0.033849
		-1.36993	-0.005933		-1.36996	-0.014502		-1.37015	0.034293
		-1.36926	-0.006298		-1.36929	-0.015204		-1.36949	0.034662
		-1.3686	-0.006386		-1.36862	-0.016302		-1.36882	0.034312
		-1.36793	-0.006295		-1.36796	-0.017567		-1.36816	0.033242
		-1.36727	-0.005886		-1.36729	-0.01883		-1.36749	0.032148
		-1.3666	-0.004862		-1.36663	-0.019967		-1.36682	0.030943
		-1.36594	-0.003639		-1.36596	-0.020818		-1.36616	0.029724
		-1.36527	-0.002546		-1.3653	-0.021338		-1.36549	0.028859
		-1.36461	-0.001505		-1.36463	-0.021654		-1.36483	0.028266
		-1.36394	-0.000688		-1.36397	-0.021971		-1.36416	0.027669
		-1.36328	-7.7e-05		-1.3633	-0.022085		-1.3635	0.027028
		-1.36261	0.000359		-1.36264	-0.022053		-1.36283	0.026441
		-1.36194	0.000533		-1.36197	-0.022284		-1.36217	0.026152
		-1.36128	0.00061		-1.3613	-0.022698		-1.3615	0.026057
		-1.36061	0.000848		-1.36064	-0.023115		-1.36084	0.025931
		-1.35995	0.001175		-1.35997	-0.023984		-1.36017	0.025706
		-1.35928	0.001721		-1.35931	-0.025382		-1.3595	0.02533
		-1.35862	0.002562		-1.35864	-0.02675		-1.35884	0.024795
		-1.35795	0.003529		-1.35798	-0.028042		-1.35817	0.024187
		-1.35729	0.004895		-1.35731	-0.029327		-1.35751	0.023689
		-1.35662	0.006413		-1.35665	-0.029874		-1.35684	0.023453
		-1.35596	0.00761		-1.35598	-0.029629		-1.35618	0.023581
		-1.35529	0.008542		-1.35532	-0.029348		-1.35551	0.023921
		-1.35462	0.009246		-1.35465	-0.029054		-1.35485	0.024281
		-1.35396	0.009202		-1.35398	-0.028847		-1.35418	0.024531
		-1.35329	0.008928		-1.35332	-0.029087		-1.35352	0.024432
		-1.35263	0.00893		-1.35265	-0.029629		-1.35285	0.024369
		-1.35196	0.009027		-1.35199	-0.03009		-1.35218	0.02452
		-1.3513	0.00925		-1.35132	-0.030519		-1.35152	0.024688
		-1.35063	0.009648		-1.35066	-0.030888		-1.35085	0.024776
		-1.34997	0.010124		-1.34999	-0.030949		-1.35019	0.024696
		-1.3493	0.01069		-1.34933	-0.030846		-1.34952	0.024331
		-1.34864	0.011284		-1.34866	-0.03082		-1.34886	0.023591
		-1.34797	0.011946		-1.348	-0.030809		-1.34819	0.022821
		-1.3473	0.01264		-1.34733	-0.031194		-1.34753	0.022139
		-1.34664	0.013141		-1.34666	-0.032176		-1.34686	0.021785
		-1.34597	0.013125		-1.346	-0.03326		-1.3462	0.021663
		-1.34531	0.012745		-1.34533	-0.034252		-1.34553	0.02176
		-1.34464	0.011418		-1.34467	-0.035247		-1.34486	0.021856
		-1.34398	0.00982		-1.344	-0.035715		-1.3442	0.021907
		-1.34331	0.008361		-1.34334	-0.035619		-1.34353	0.021668
		-1.34265	0.007032		-1.34267	-0.035333		-1.34287	0.020844
		-1.34198	0.006168		-1.34201	-0.034959		-1.3422	0.019653
		-1.34132	0.005715		-1.34134	-0.034586		-1.34154	0.018459
		-1.34065	0.005346		-1.34068	-0.034299		-1.34087	0.017435
		-1.33998	0.004728		-1.34001	-0.034217		-1.34021	0.016961
		-1.33932	0.004011		-1.33934	-0.034382		-1.33954	0.016743
		-1.33865	0.003318		-1.33868	-0.034656		-1.33888	0.016599
		-1.33799	0.002645		-1.33801	-0.034971		-1.33821	0.016455
		-1.33732	0.001979		-1.33735	-0.035412		-1.33754	0.016146
		-1.33666	0.001839		-1.33668	-0.035573		-1.33688	0.015402
		-1.33599	0.001834		-1.33602	-0.035233		-1.33621	0.014703
		-1.33533	0.001592		-1.33535	-0.034738		-1.33555	0.014024
		-1.33466	0.001172		-1.33469	-0.034144		-1.33488	0.013398
		-1.334	0.000605		-1.33402	-0.033335		-1.33422	0.013118
		-1.33333	-0.000327		-1.33336	-0.032413		-1.33355	0.013439
		-1.33266	-0.001516		-1.33269	-0.031694		-1.33289	0.013882
		-1.332	-0.002603		-1.33202	-0.031064		-1.33222	0.014327
		-1.33133	-0.003597		-1.33136	-0.030478		-1.33156	0.014766
		-1.33067	-0.004508		-1.33069	-0.030036		-1.33089	0.015184
		-1.33	-0.005204		-1.33003	-0.029718		-1.33022	0.01561
		-1.32934	-0.00567		-1.32936	-0.029739		-1.32956	0.016092
		-1.32867	-0.005891		-1.3287	-0.029793		-1.32889	0.01657
		-1.32801	-0.005959		-1.32803	-0.029832		-1.32823	0.017048
		-1.32734	-0.006016		-1.32737	-0.029851		-1.32756	0.01755
		-1.32668	-0.00605		-1.3267	-0.029623		-1.3269	0.01814
		-1.32601	-0.006215		-1.32604	-0.028665		-1.32623	0.018832
		-1.32534	-0.006675		-1.32537	-0.02767		-1.32557	0.019519
		-1.32468	-0.00728		-1.3247	-0.026814		-1.3249	0.020182
		-1.32401	-0.00789		-1.32404	-0.026036		-1.32424	0.020736
		-1.32335	-0.008506		-1.32337	-0.025663		-1.32357	0.021054
		-1.32268	-0.008895		-1.32271	-0.026397		-1.3229	0.021163
		-1.32202	-0.008962		-1.32204	-0.026874		-1.32224	0.021239
		-1.32135	-0.008917		-1.32138	-0.026653		-1.32157	0.021107
		-1.32069	-0.008803		-1.32071	-0.026308		-1.32091	0.020761
		-1.32002	-0.008654		-1.32005	-0.025633		-1.32024	0.020706
		-1.31936	-0.008707		-1.31938	-0.02444		-1.31958	0.020958
		-1.31869	-0.008938		-1.31872	-0.023147		-1.31891	0.021273
		-1.31803	-0.009193		-1.31805	-0.021708		-1.31825	0.021748
		-1.31736	-0.009509		-1.31738	-0.020302		-1.31758	0.022355
		-1.31669	-0.009884		-1.31672	-0.019121		-1.31692	0.02311
		-1.31603	-0.010336		-1.31605	-0.018259		-1.31625	0.023969
		-1.31536	-0.010838		-1.31539	-0.017255		-1.31558	0.024744
		-1.3147	-0.011308		-1.31472	-0.016048		-1.31492	0.025303
		-1.31403	-0.0117		-1.31406	-0.014612		-1.31425	0.025585
		-1.31337	-0.011911		-1.31339	-0.012494		-1.31359	0.025602
		-1.3127	-0.011677		-1.31273	-0.010051		-1.31292	0.02556
		-1.31204	-0.011166		-1.31206	-0.007637		-1.31226	0.025589
		-1.31137	-0.010625		-1.3114	-0.005265		-1.31159	0.025774
		-1.31071	-0.010024		-1.31073	-0.00322		-1.31093	0.026078
		-1.31004	-0.009488		-1.31007	-0.00188		-1.31026	0.026541
		-1.30937	-0.009095		-1.3094	-0.000701		-1.3096	0.027085
		-1.30871	-0.008756		-1.30873	0.00024		-1.30893	0.027721
		-1.30804	-0.008386		-1.30807	0.00101		-1.30826	0.028554
		-1.30738	-0.007967		-1.3074	0.001829		-1.3076	0.029219
		-1.30671	-0.007351		-1.30674	0.002752		-1.30693	0.029424
		-1.30605	-0.006573		-1.30607	0.003836		-1.30627	0.029529
		-1.30538	-0.00578		-1.30541	0.005295		-1.3056	0.029527
		-1.30472	-0.004964		-1.30474	0.006935		-1.30494	0.029352
		-1.30405	-0.004122		-1.30408	0.008688		-1.30427	0.029418
		-1.30339	-0.003647		-1.30341	0.010538		-1.30361	0.029883
		-1.30272	-0.003458		-1.30275	0.012252		-1.30294	0.030341
		-1.30205	-0.003413		-1.30208	0.01368		-1.30228	0.030521
		-1.30139	-0.004046		-1.30141	0.01496		-1.30161	0.03033
		-1.30072	-0.004974		-1.30075	0.01596		-1.30095	0.029735
		-1.30006	-0.005512		-1.30008	0.016813		-1.30028	0.028715
		-1.29939	-0.005833		-1.29942	0.017523		-1.29961	0.027689
		-1.29873	-0.006016		-1.29875	0.018083		-1.29895	0.026681
		-1.29806	-0.005544		-1.29809	0.018718		-1.29828	0.025728
		-1.2974	-0.004783		-1.29742	0.019471		-1.29762	0.02484
		-1.29673	-0.004245		-1.29676	0.020212		-1.29695	0.024013
		-1.29607	-0.003815		-1.29609	0.020907		-1.29629	0.023193
		-1.2954	-0.003422		-1.29543	0.021575		-1.29562	0.022394
		-1.29473	-0.003105		-1.29476	0.02223		-1.29496	0.022391
		-1.29407	-0.002839		-1.29409	0.022869		-1.29429	0.022474
		-1.2934	-0.002594		-1.29343	0.023694		-1.29363	0.022552
		-1.29274	-0.002358		-1.29276	0.024899		-1.29296	0.022617
		-1.29207	-0.002162		-1.2921	0.026334		-1.29229	0.022496
		-1.29141	-0.002016		-1.29143	0.027904		-1.29163	0.021867
		-1.29074	-0.001881		-1.29077	0.02954		-1.29096	0.021297
		-1.29008	-0.001742		-1.2901	0.031023		-1.2903	0.020725
		-1.28941	-0.001602		-1.28944	0.032272		-1.28963	0.020126
		-1.28875	-0.001427		-1.28877	0.033066		-1.28897	0.019282
		-1.28808	-0.001212		-1.28811	0.033297		-1.2883	0.018259
		-1.28741	-0.001056		-1.28744	0.033471		-1.28764	0.017601
		-1.28675	-0.000941		-1.28677	0.033412		-1.28697	0.016945
		-1.28608	-0.000826		-1.28611	0.033021		-1.28631	0.016294
		-1.28542	-0.000803		-1.28544	0.032477		-1.28564	0.015697
		-1.28475	-0.000825		-1.28478	0.031819		-1.28497	0.01502
		-1.28409	-0.000795		-1.28411	0.03116		-1.28431	0.014235
		-1.28342	-0.00074		-1.28345	0.030439		-1.28364	0.013452
		-1.28276	-0.000705		-1.28278	0.029619		-1.28298	0.012658
		-1.28209	-0.00079		-1.28212	0.028665		-1.28231	0.011848
		-1.28143	-0.001013		-1.28145	0.027617		-1.28165	0.011238
		-1.28076	-0.001316		-1.28079	0.026593		-1.28098	0.010821
		-1.28009	-0.001691		-1.28012	0.025478		-1.28032	0.010401
		-1.27943	-0.002069		-1.27945	0.024045		-1.27965	0.009987
		-1.27876	-0.002041		-1.27879	0.022626		-1.27899	0.009561
		-1.2781	-0.001182		-1.27812	0.021268		-1.27832	0.008957
		-1.27743	-0.000383		-1.27746	0.019918		-1.27765	0.008283
		-1.27677	0.000377		-1.27679	0.018638		-1.27699	0.007606
		-1.2761	0.001033		-1.27613	0.017574		-1.27632	0.00694
		-1.27544	0.001242		-1.27546	0.016758		-1.27566	0.006265
		-1.27477	0.000951		-1.2748	0.016154		-1.27499	0.005376
		-1.27411	0.00061		-1.27413	0.015549		-1.27433	0.004388
		-1.27344	0.000243		-1.27347	0.015046		-1.27366	0.003405
		-1.27277	-0.000111		-1.2728	0.015042		-1.273	0.002592
		-1.27211	-0.000426		-1.27213	0.014605		-1.27233	0.002718
		-1.27144	-0.000732		-1.27147	0.013997		-1.27167	0.003288
		-1.27078	-0.001074		-1.2708	0.013389		-1.271	0.003857
		-1.27011	-0.001425		-1.27014	0.012741		-1.27033	0.004428
		-1.26945	-0.001743		-1.26947	0.012125		-1.26967	0.004711
		-1.26878	-0.001896		-1.26881	0.011845		-1.269	0.003727
		-1.26812	-0.001507		-1.26814	0.011604		-1.26834	0.003157
		-1.26745	-0.000479		-1.26748	0.011389		-1.26767	0.002586
		-1.26679	0.000547		-1.26681	0.011331		-1.26701	0.002076
		-1.26612	0.001552		-1.26615	0.011456		-1.26634	0.001946
		-1.26545	0.002438		-1.26548	0.011788		-1.26568	0.002424
		-1.26479	0.002822		-1.26481	0.012119		-1.26501	0.002862
		-1.26412	0.002609		-1.26415	0.012476		-1.26435	0.003297
		-1.26346	0.002366		-1.26348	0.012953		-1.26368	0.003726
		-1.26279	0.002044		-1.26282	0.013496		-1.26301	0.004117
		-1.26213	0.001694		-1.26215	0.014062		-1.26235	0.004295
		-1.26146	0.001414		-1.26149	0.014626		-1.26168	0.003707
		-1.2608	0.00119		-1.26082	0.015174		-1.26102	0.003034
		-1.26013	0.001206		-1.26016	0.015567		-1.26035	0.002357
		-1.25947	0.001709		-1.25949	0.015545		-1.25969	0.001644
		-1.2588	0.002403		-1.25883	0.015289		-1.25902	0.00111
		-1.25814	0.003148		-1.25816	0.01503		-1.25836	0.001036
		-1.25747	0.003917		-1.25749	0.014732		-1.25769	0.000962
		-1.2568	0.004269		-1.25683	0.014408		-1.25703	0.00092
		-1.25614	0.003947		-1.25616	0.014371		-1.25636	0.001062
		-1.25547	0.003534		-1.2555	0.014402		-1.25569	0.001504
		-1.25481	0.003061		-1.25483	0.014477		-1.25503	0.002231
		-1.25414	0.002553		-1.25417	0.014783		-1.25436	0.00296
		-1.25348	0.002041		-1.2535	0.015444		-1.2537	0.003776
		-1.25281	0.001515		-1.25284	0.016523		-1.25303	0.004902
		-1.25215	0.001051		-1.25217	0.017638		-1.25237	0.005976
		-1.25148	0.000692		-1.25151	0.018692		-1.2517	0.006967
		-1.25082	0.000355		-1.25084	0.019351		-1.25104	0.00796
		-1.25015	2.4e-05		-1.25017	0.019505		-1.25037	0.008933
		-1.24948	-0.000287		-1.24951	0.019761		-1.24971	0.009871
		-1.24882	-0.000471		-1.24884	0.020015		-1.24904	0.010864
		-1.24815	-0.000518		-1.24818	0.020253		-1.24837	0.011869
		-1.24749	-0.00066		-1.24751	0.020428		-1.24771	0.012768
		-1.24682	-0.001066		-1.24685	0.020642		-1.24704	0.013244
		-1.24616	-0.001645		-1.24618	0.021082		-1.24638	0.013398
		-1.24549	-0.002796		-1.24552	0.021519		-1.24571	0.013535
		-1.24483	-0.004635		-1.24485	0.022076		-1.24505	0.013669
		-1.24416	-0.006353		-1.24419	0.023019		-1.24438	0.013858
		-1.2435	-0.007809		-1.24352	0.024022		-1.24372	0.014238
		-1.24283	-0.008984		-1.24285	0.024869		-1.24305	0.014658
		-1.24216	-0.00965		-1.24219	0.025714		-1.24239	0.015073
		-1.2415	-0.00994		-1.24152	0.026506		-1.24172	0.015495
		-1.24083	-0.009628		-1.24086	0.027144		-1.24105	0.015922
		-1.24017	-0.008595		-1.24019	0.027535		-1.24039	0.015675
		-1.2395	-0.007507		-1.23953	0.027439		-1.23972	0.015204
		-1.23884	-0.006459		-1.23886	0.027343		-1.23906	0.013768
		-1.23817	-0.00547		-1.2382	0.027423		-1.23839	0.01203
		-1.23751	-0.004896		-1.23753	0.027976		-1.23773	0.010276
		-1.23684	-0.004707		-1.23687	0.028619		-1.23706	0.009441
		-1.23618	-0.004566		-1.2362	0.029289		-1.2364	0.008783
		-1.23551	-0.004492		-1.23553	0.029965		-1.23573	0.009791
		-1.23484	-0.004534		-1.23487	0.030697		-1.23507	0.0109
		-1.23418	-0.004893		-1.2342	0.031491		-1.2344	0.011908
		-1.23351	-0.005467		-1.23354	0.032148		-1.23373	0.012663
		-1.23285	-0.006016		-1.23287	0.03273		-1.23307	0.013107
		-1.23218	-0.006541		-1.23221	0.03325		-1.2324	0.01283
		-1.23152	-0.0069		-1.23154	0.033387		-1.23174	0.012516
		-1.23085	-0.006721		-1.23088	0.03293		-1.23107	0.012167
		-1.23019	-0.006153		-1.23021	0.032378		-1.23041	0.011795
		-1.22952	-0.00554		-1.22955	0.031817		-1.22974	0.011457
		-1.22886	-0.004921		-1.22888	0.031265		-1.22908	0.011173
		-1.22819	-0.00444		-1.22822	0.030805		-1.22841	0.01089
		-1.22752	-0.004372		-1.22755	0.030549		-1.22775	0.01047
		-1.22686	-0.004712		-1.22688	0.030349		-1.22708	0.009958
		-1.22619	-0.005605		-1.22622	0.030134		-1.22641	0.009493
		-1.22553	-0.006712		-1.22555	0.029912		-1.22575	0.009087
		-1.22486	-0.007725		-1.22489	0.029691		-1.22508	0.008691
		-1.2242	-0.008321		-1.22422	0.029815		-1.22442	0.008081
		-1.22353	-0.008608		-1.22356	0.030071		-1.22375	0.007449
		-1.22287	-0.008032		-1.22289	0.030327		-1.22309	0.006664
		-1.2222	-0.007368		-1.22223	0.030583		-1.22242	0.005839
		-1.22154	-0.006767		-1.22156	0.030578		-1.22176	0.004974
		-1.22087	-0.006426		-1.2209	0.029752		-1.22109	0.003839
		-1.2202	-0.006111		-1.22023	0.028625		-1.22043	0.002688
		-1.21954	-0.005786		-1.21956	0.027495		-1.21976	0.001148
		-1.21887	-0.005449		-1.2189	0.026369		-1.2191	-0.000412
		-1.21821	-0.005048		-1.21823	0.025183		-1.21843	-0.001967
		-1.21754	-0.004558		-1.21757	0.024286		-1.21776	-0.003425
		-1.21688	-0.004074		-1.2169	0.024072		-1.2171	-0.00485
		-1.21621	-0.003596		-1.21624	0.02386		-1.21643	-0.006245
		-1.21555	-0.003131		-1.21557	0.023715		-1.21577	-0.007622
		-1.21488	-0.002704		-1.21491	0.024069		-1.2151	-0.008959
		-1.21422	-0.002249		-1.21424	0.02449		-1.21444	-0.010161
		-1.21355	-0.001557		-1.21358	0.024955		-1.21377	-0.010947
		-1.21288	-0.000614		-1.21291	0.025417		-1.21311	-0.011318
		-1.21222	0.000376		-1.21224	0.025849		-1.21244	-0.011676
		-1.21155	0.001572		-1.21158	0.026234		-1.21178	-0.011662
		-1.21089	0.00282		-1.21091	0.026161		-1.21111	-0.011413
		-1.21022	0.003811		-1.21025	0.025893		-1.21044	-0.011435
		-1.20956	0.004607		-1.20958	0.025633		-1.20978	-0.011524
		-1.20889	0.005164		-1.20892	0.02549		-1.20911	-0.011644
		-1.20823	0.004931		-1.20825	0.025369		-1.20845	-0.012491
		-1.20756	0.004073		-1.20759	0.025431		-1.20778	-0.013606
		-1.2069	0.002259		-1.20692	0.025566		-1.20712	-0.014021
		-1.20623	0.000335		-1.20626	0.025649		-1.20645	-0.01426
		-1.20556	-0.001239		-1.20559	0.025561		-1.20579	-0.014464
		-1.2049	-0.001763		-1.20492	0.025437		-1.20512	-0.014104
		-1.20423	-0.001913		-1.20426	0.02472		-1.20446	-0.013733
		-1.20357	-0.001511		-1.20359	0.023941		-1.20379	-0.014318
		-1.2029	-0.001112		-1.20293	0.023159		-1.20312	-0.015
		-1.20224	-0.000939		-1.20226	0.022368		-1.20246	-0.015754
		-1.20157	-0.001422		-1.2016	0.021547		-1.20179	-0.016881
		-1.20091	-0.001898		-1.20093	0.020596		-1.20113	-0.017876
		-1.20024	-0.002059		-1.20027	0.019633		-1.20046	-0.018643
		-1.19958	-0.002219		-1.1996	0.018699		-1.1998	-0.019398
		-1.19891	-0.002202		-1.19894	0.017875		-1.19913	-0.020061
		-1.19825	-0.001825		-1.19827	0.017306		-1.19847	-0.020531
		-1.19758	-0.001845		-1.1976	0.017459		-1.1978	-0.020972
		-1.19691	-0.002384		-1.19694	0.017644		-1.19714	-0.021391
		-1.19625	-0.002914		-1.19627	0.018219		-1.19647	-0.021824
		-1.19558	-0.003364		-1.19561	0.019143		-1.1958	-0.022505
		-1.19492	-0.003531		-1.19494	0.020051		-1.19514	-0.023897
		-1.19425	-0.003209		-1.19428	0.020726		-1.19447	-0.025148
		-1.19359	-0.002634		-1.19361	0.021323		-1.19381	-0.026315
		-1.19292	-0.002127		-1.19295	0.021057		-1.19314	-0.027477
		-1.19226	-0.001936		-1.19228	0.020695		-1.19248	-0.028709
		-1.19159	-0.002256		-1.19162	0.020303		-1.19181	-0.030026
		-1.19093	-0.002944		-1.19095	0.019617		-1.19115	-0.031128
		-1.19026	-0.003718		-1.19028	0.019015		-1.19048	-0.03214
		-1.18959	-0.004416		-1.18962	0.018661		-1.18982	-0.033105
		-1.18893	-0.00482		-1.18895	0.018333		-1.18915	-0.034043
		-1.18826	-0.004877		-1.18829	0.018305		-1.18848	-0.03496
		-1.1876	-0.004706		-1.18762	0.018797		-1.18782	-0.035662
		-1.18693	-0.004513		-1.18696	0.019109		-1.18715	-0.036301
		-1.18627	-0.004274		-1.18629	0.019257		-1.18649	-0.03694
		-1.1856	-0.003934		-1.18563	0.019412		-1.18582	-0.037489
		-1.18494	-0.003608		-1.18496	0.019622		-1.18516	-0.037995
		-1.18427	-0.003357		-1.1843	0.019917		-1.18449	-0.038577
		-1.18361	-0.003108		-1.18363	0.020695		-1.18383	-0.039182
		-1.18294	-0.003176		-1.18296	0.021585		-1.18316	-0.039754
		-1.18227	-0.003891		-1.1823	0.022361		-1.1825	-0.040028
		-1.18161	-0.00472		-1.18163	0.02269		-1.18183	-0.040269
		-1.18094	-0.005527		-1.18097	0.023085		-1.18116	-0.040613
		-1.18028	-0.00633		-1.1803	0.023875		-1.1805	-0.040979
		-1.17961	-0.007157		-1.17964	0.024671		-1.17983	-0.041395
		-1.17895	-0.008115		-1.17897	0.0255		-1.17917	-0.041937
		-1.17828	-0.009283		-1.17831	0.0263		-1.1785	-0.042809
		-1.17762	-0.01055		-1.17764	0.026646		-1.17784	-0.043959
		-1.17695	-0.011805		-1.17698	0.026245		-1.17717	-0.045152
		-1.17629	-0.012904		-1.17631	0.025825		-1.17651	-0.046349
		-1.17562	-0.01337		-1.17564	0.025304		-1.17584	-0.047547
		-1.17495	-0.012838		-1.17498	0.024808		-1.17518	-0.048127
		-1.17429	-0.01196		-1.17431	0.024411		-1.17451	-0.048316
		-1.17362	-0.011018		-1.17365	0.024073		-1.17384	-0.048449
		-1.17296	-0.01007		-1.17298	0.023753		-1.17318	-0.048572
		-1.17229	-0.009246		-1.17232	0.023576		-1.17251	-0.048686
		-1.17163	-0.009737		-1.17165	0.023429		-1.17185	-0.049295
		-1.17096	-0.010366		-1.17099	0.022845		-1.17118	-0.050062
		-1.1703	-0.010998		-1.17032	0.02206		-1.17052	-0.050839
		-1.16963	-0.011616		-1.16965	0.021254		-1.16985	-0.051359
		-1.16897	-0.011964		-1.16899	0.020456		-1.16919	-0.051684
		-1.1683	-0.011483		-1.16832	0.019659		-1.16852	-0.051636
		-1.16763	-0.010667		-1.16766	0.02005		-1.16786	-0.051527
		-1.16697	-0.009851		-1.16699	0.020796		-1.16719	-0.0514
		-1.1663	-0.009081		-1.16633	0.021557		-1.16652	-0.05112
		-1.16564	-0.008902		-1.16566	0.022228		-1.16586	-0.050889
		-1.16497	-0.009291		-1.165	0.022882		-1.16519	-0.050842
		-1.16431	-0.009741		-1.16433	0.022571		-1.16453	-0.050823
		-1.16364	-0.010188		-1.16367	0.022094		-1.16386	-0.05078
		-1.16298	-0.010549		-1.163	0.021286		-1.1632	-0.050673
		-1.16231	-0.010845		-1.16233	0.020085		-1.16253	-0.050388
		-1.16165	-0.011291		-1.16167	0.018843		-1.16187	-0.049391
		-1.16098	-0.011737		-1.161	0.017886		-1.1612	-0.048288
		-1.16031	-0.012193		-1.16034	0.016977		-1.16054	-0.047133
		-1.15965	-0.012751		-1.15967	0.016879		-1.15987	-0.045875
		-1.15898	-0.013167		-1.15901	0.016994		-1.1592	-0.044578
		-1.15832	-0.013119		-1.15834	0.017122		-1.15854	-0.043154
		-1.15765	-0.01307		-1.15768	0.017089		-1.15787	-0.041728
		-1.15699	-0.012902		-1.15701	0.016932		-1.15721	-0.040462
		-1.15632	-0.011742		-1.15635	0.016521		-1.15654	-0.039242
		-1.15566	-0.010582		-1.15568	0.016074		-1.15588	-0.038119
		-1.15499	-0.009746		-1.15501	0.015632		-1.15521	-0.037055
		-1.15433	-0.008943		-1.15435	0.01516		-1.15455	-0.035991
		-1.15366	-0.008438		-1.15368	0.014851		-1.15388	-0.035012
		-1.15299	-0.008738		-1.15302	0.014721		-1.15322	-0.034051
		-1.15233	-0.009168		-1.15235	0.014613		-1.15255	-0.033194
		-1.15166	-0.009677		-1.15169	0.014536		-1.15188	-0.032393
		-1.151	-0.010197		-1.15102	0.014746		-1.15122	-0.031602
		-1.15033	-0.010841		-1.15036	0.014513		-1.15055	-0.030152
		-1.14967	-0.011581		-1.14969	0.014104		-1.14989	-0.028632
		-1.149	-0.011506		-1.14903	0.013685		-1.14922	-0.027468
		-1.14834	-0.011235		-1.14836	0.013107		-1.14856	-0.026314
		-1.14767	-0.010941		-1.14769	0.011864		-1.14789	-0.025228
		-1.14701	-0.010486		-1.14703	0.010141		-1.14723	-0.02472
		-1.14634	-0.009879		-1.14637	0.008367		-1.14656	-0.024175
		-1.14567	-0.00922		-1.1457	0.00661		-1.1459	-0.02349
		-1.14501	-0.008554		-1.14503	0.004691		-1.14523	-0.022806
		-1.14434	-0.007894		-1.14437	0.002897		-1.14457	-0.021456
		-1.14368	-0.007402		-1.1437	0.001906		-1.1439	-0.019428
		-1.14301	-0.007002		-1.14304	0.000987		-1.14323	-0.017384
		-1.14235	-0.006979		-1.14237	6.5e-05		-1.14257	-0.015347
		-1.14168	-0.007422		-1.14171	-0.000546		-1.1419	-0.013294
		-1.14102	-0.007929		-1.14104	-0.000527		-1.14124	-0.011427
		-1.14035	-0.008653		-1.14037	-0.000539		-1.14057	-0.00969
		-1.13969	-0.009367		-1.13971	-0.000556		-1.13991	-0.007964
		-1.13902	-0.01003		-1.13905	-0.000573		-1.13924	-0.006233
		-1.13836	-0.010647		-1.13838	-0.001045		-1.13857	-0.004518
		-1.13769	-0.011151		-1.13771	-0.001343		-1.13791	-0.003439
		-1.13702	-0.011386		-1.13705	-0.001507		-1.13725	-0.002826
		-1.13636	-0.01166		-1.13638	-0.001664		-1.13658	-0.002493
		-1.13569	-0.012131		-1.13572	-0.001821		-1.13591	-0.002266
		-1.13503	-0.012639		-1.13505	-0.001363		-1.13525	-0.002051
		-1.13436	-0.013326		-1.13439	-0.001967		-1.13458	-0.001612
		-1.1337	-0.014386		-1.13372	-0.002763		-1.13392	-0.001025
		-1.13303	-0.015351		-1.13306	-0.00358		-1.13325	-0.000537
		-1.13237	-0.015825		-1.13239	-0.004346		-1.13259	-0.000106
		-1.1317	-0.016198		-1.13173	-0.004794		-1.13192	0.000325
		-1.13104	-0.015953		-1.13106	-0.004132		-1.13126	0.001447
		-1.13037	-0.01502		-1.13039	-0.003443		-1.13059	0.00287
		-1.1297	-0.014183		-1.12973	-0.002752		-1.12993	0.004236
		-1.12904	-0.013452		-1.12906	-0.002372		-1.12926	0.005582
		-1.12837	-0.012881		-1.1284	-0.002322		-1.12859	0.006686
		-1.12771	-0.013042		-1.12773	-0.002613		-1.12793	0.007117
		-1.12704	-0.013352		-1.12707	-0.00291		-1.12726	0.007246
		-1.12638	-0.01354		-1.1264	-0.003205		-1.1266	0.007301
		-1.12571	-0.013631		-1.12574	-0.00332		-1.12593	0.007335
		-1.12505	-0.013772		-1.12507	-0.003155		-1.12527	0.007793
		-1.12438	-0.014114		-1.12441	-0.002806		-1.1246	0.009066
		-1.12372	-0.014744		-1.12374	-0.002409		-1.12394	0.010718
		-1.12305	-0.016266		-1.12307	-0.002019		-1.12327	0.012434
		-1.12238	-0.017901		-1.12241	-0.002311		-1.12261	0.014174
		-1.12172	-0.019454		-1.12174	-0.00275		-1.12194	0.015578
		-1.12105	-0.020516		-1.12108	-0.003132		-1.12127	0.016365
		-1.12039	-0.021447		-1.12041	-0.003516		-1.12061	0.017014
		-1.11972	-0.021589		-1.11975	-0.003921		-1.11994	0.017697
		-1.11906	-0.021625		-1.11908	-0.003995		-1.11928	0.018385
		-1.11839	-0.021555		-1.11842	-0.00393		-1.11861	0.019251
		-1.11773	-0.021045		-1.11775	-0.004093		-1.11795	0.020315
		-1.11706	-0.020391		-1.11709	-0.004356		-1.11728	0.020927
		-1.1164	-0.019507		-1.11642	-0.004507		-1.11662	0.021297
		-1.11573	-0.018598		-1.11575	-0.00434		-1.11595	0.021647
		-1.11506	-0.017663		-1.11509	-0.003929		-1.11529	0.02175
		-1.1144	-0.016682		-1.11442	-0.002971		-1.11462	0.021651
		-1.11373	-0.015847		-1.11376	-0.001797		-1.11395	0.021957
		-1.11307	-0.015167		-1.11309	-0.000742		-1.11329	0.022416
		-1.1124	-0.01451		-1.11243	8.2e-05		-1.11262	0.022879
		-1.11174	-0.014763		-1.11176	0.000944		-1.11196	0.023497
		-1.11107	-0.01534		-1.1111	0.002023		-1.11129	0.023667
		-1.11041	-0.015774		-1.11043	0.003175		-1.11063	0.023169
		-1.10974	-0.016143		-1.10976	0.004193		-1.10996	0.022497
		-1.10908	-0.016513		-1.1091	0.005023		-1.1093	0.02183
		-1.10841	-0.017032		-1.10843	0.005566		-1.10863	0.021126
		-1.10774	-0.017571		-1.10777	0.005486		-1.10797	0.020555
		-1.10708	-0.017872		-1.1071	0.005195		-1.1073	0.020115
		-1.10641	-0.018154		-1.10644	0.005056		-1.10663	0.019704
		-1.10575	-0.018266		-1.10577	0.005043		-1.10597	0.019301
		-1.10508	-0.017676		-1.10511	0.005405		-1.1053	0.018938
		-1.10442	-0.017118		-1.10444	0.006132		-1.10464	0.019084
		-1.10375	-0.016847		-1.10378	0.006946		-1.10397	0.0197
		-1.10309	-0.016601		-1.10311	0.007571		-1.10331	0.020417
		-1.10242	-0.016221		-1.10244	0.008108		-1.10264	0.020827
		-1.10176	-0.015638		-1.10178	0.008165		-1.10198	0.020707
		-1.10109	-0.014925		-1.10111	0.007848		-1.10131	0.020215
		-1.10042	-0.013777		-1.10045	0.007444		-1.10065	0.019587
		-1.09976	-0.012593		-1.09978	0.006905		-1.09998	0.018947
		-1.09909	-0.011437		-1.09912	0.006297		-1.09931	0.018487
		-1.09843	-0.010307		-1.09845	0.005428		-1.09865	0.018257
		-1.09776	-0.009724		-1.09779	0.004479		-1.09798	0.017252
		-1.0971	-0.00999		-1.09712	0.003723		-1.09732	0.016059
		-1.09643	-0.010284		-1.09646	0.003323		-1.09665	0.01486
		-1.09577	-0.010743		-1.09579	0.003263		-1.09599	0.013674
		-1.0951	-0.011451		-1.09512	0.003526		-1.09532	0.012768
		-1.09444	-0.011339		-1.09446	0.003866		-1.09466	0.012604
		-1.09377	-0.010992		-1.09379	0.003971		-1.09399	0.012589
		-1.0931	-0.010643		-1.09313	0.003845		-1.09333	0.012573
		-1.09244	-0.009984		-1.09246	0.003528		-1.09266	0.012547
		-1.09177	-0.00901		-1.0918	0.002957		-1.09199	0.012021
		-1.09111	-0.007792		-1.09113	0.002332		-1.09133	0.010648
		-1.09044	-0.006523		-1.09047	0.001622		-1.09066	0.009114
		-1.08978	-0.005251		-1.0898	0.00088		-1.09	0.007603
		-1.08911	-0.003912		-1.08914	0.000655		-1.08933	0.006134
		-1.08845	-0.002571		-1.08847	0.000725		-1.08867	0.005058
		-1.08778	-0.00184		-1.0878	0.000835		-1.088	0.004636
		-1.08712	-0.001115		-1.08714	0.00115		-1.08734	0.004327
		-1.08645	-0.00047		-1.08647	0.001524		-1.08667	0.004122
		-1.08579	-0.000448		-1.08581	0.001496		-1.08601	0.004044
		-1.08512	-0.000548		-1.08514	0.001352		-1.08534	0.003768
		-1.08445	-0.001127		-1.08448	0.001143		-1.08467	0.003308
		-1.08379	-0.001699		-1.08381	0.000766		-1.08401	0.002849
		-1.08312	-0.00222		-1.08315	0.000218		-1.08334	0.00223
		-1.08246	-0.002528		-1.08248	-0.000669		-1.08268	0.001536
		-1.08179	-0.002867		-1.08182	-0.001636		-1.08201	0.000976
		-1.08113	-0.003251		-1.08115	-0.002574		-1.08135	0.000646
		-1.08046	-0.00363		-1.08048	-0.003477		-1.08068	0.000406
		-1.0798	-0.004008		-1.07982	-0.004236		-1.08002	0.000132
		-1.07913	-0.004156		-1.07915	-0.004753		-1.07935	-0.000162
		-1.07847	-0.003255		-1.07849	-0.005218		-1.07868	-0.000567
		-1.0778	-0.002119		-1.07782	-0.006001		-1.07802	-0.00108
		-1.07713	-0.000988		-1.07716	-0.007181		-1.07735	-0.001683
		-1.07647	0.000168		-1.07649	-0.008274		-1.07669	-0.002431
		-1.0758	0.001402		-1.07583	-0.009186		-1.07602	-0.003248
		-1.07514	0.002804		-1.07516	-0.010057		-1.07536	-0.004039
		-1.07447	0.00424		-1.0745	-0.010335		-1.07469	-0.004808
		-1.07381	0.005667		-1.07383	-0.010232		-1.07403	-0.005295
		-1.07314	0.007135		-1.07316	-0.01025		-1.07336	-0.005364
		-1.07248	0.008416		-1.0725	-0.010382		-1.0727	-0.005289
		-1.07181	0.009002		-1.07183	-0.010528		-1.07203	-0.005246
		-1.07115	0.009587		-1.07117	-0.010621		-1.07136	-0.005225
		-1.07048	0.010118		-1.0705	-0.010704		-1.0707	-0.005294
		-1.06981	0.009856		-1.06984	-0.010573		-1.07003	-0.005442
		-1.06915	0.009181		-1.06917	-0.010378		-1.06937	-0.00538
		-1.06848	0.008365		-1.06851	-0.01023		-1.0687	-0.00483
		-1.06782	0.007519		-1.06784	-0.010464		-1.06804	-0.004036
		-1.06715	0.006616		-1.06718	-0.010769		-1.06737	-0.003706
		-1.06649	0.005933		-1.06651	-0.010987		-1.06671	-0.003721
		-1.06582	0.005406		-1.06584	-0.011147		-1.06604	-0.003869
		-1.06516	0.004933		-1.06518	-0.01131		-1.06538	-0.004245
		-1.06449	0.004471		-1.06452	-0.011145		-1.06471	-0.004715
		-1.06383	0.004009		-1.06385	-0.01072		-1.06404	-0.005026
		-1.06316	0.003442		-1.06318	-0.010547		-1.06338	-0.005212
		-1.06249	0.00294		-1.06252	-0.010558		-1.06271	-0.005391
		-1.06183	0.002659		-1.06185	-0.010569		-1.06205	-0.005578
		-1.06116	0.002442		-1.06119	-0.010497		-1.06138	-0.005756
		-1.0605	0.002225		-1.06052	-0.010178		-1.06072	-0.005833
		-1.05983	0.002271		-1.05986	-0.009594		-1.06005	-0.005847
		-1.05917	0.002227		-1.05919	-0.008913		-1.05939	-0.005854
		-1.0585	0.001888		-1.05853	-0.008236		-1.05872	-0.005855
		-1.05784	0.001477		-1.05786	-0.00794		-1.05806	-0.005984
		-1.05717	0.001065		-1.0572	-0.008014		-1.05739	-0.006497
		-1.05651	0.000555		-1.05653	-0.008117		-1.05673	-0.007214
		-1.05584	-3.7e-05		-1.05586	-0.008215		-1.05606	-0.007968
		-1.05517	-0.000656		-1.0552	-0.008286		-1.0554	-0.008738
		-1.05451	-0.001282		-1.05453	-0.008084		-1.05473	-0.00951
		-1.05384	-0.00191		-1.05387	-0.007822		-1.05406	-0.01027
		-1.05318	-0.002369		-1.0532	-0.00768		-1.0534	-0.011089
		-1.05251	-0.00226		-1.05254	-0.007537		-1.05273	-0.012031
		-1.05185	-0.002007		-1.05187	-0.007343		-1.05207	-0.013032
		-1.05118	-0.001755		-1.05121	-0.006985		-1.0514	-0.013978
		-1.05052	-0.001501		-1.05054	-0.006421		-1.05074	-0.014764
		-1.04985	-0.00204		-1.04987	-0.005775		-1.05007	-0.015299
		-1.04919	-0.00314		-1.04921	-0.00513		-1.04941	-0.015709
		-1.04852	-0.004336		-1.04854	-0.004373		-1.04874	-0.016108
		-1.04785	-0.005532		-1.04788	-0.003368		-1.04808	-0.016488
		-1.04719	-0.006689		-1.04721	-0.002271		-1.04741	-0.016831
		-1.04652	-0.007484		-1.04655	-0.001194		-1.04674	-0.017132
		-1.04586	-0.008359		-1.04588	-0.000119		-1.04608	-0.017415
		-1.04519	-0.00932		-1.04522	0.000833		-1.04541	-0.017696
		-1.04453	-0.010285		-1.04455	0.001736		-1.04475	-0.018052
		-1.04386	-0.011215		-1.04389	0.002898		-1.04408	-0.018435
		-1.0432	-0.01209		-1.04322	0.004219		-1.04342	-0.018711
		-1.04253	-0.013013		-1.04255	0.005539		-1.04275	-0.018935
		-1.04187	-0.013955		-1.04189	0.006711		-1.04209	-0.019159
		-1.0412	-0.014903		-1.04122	0.007185		-1.04142	-0.019142
		-1.04053	-0.016058		-1.04056	0.007078		-1.04076	-0.019302
		-1.03987	-0.017517		-1.03989	0.006849		-1.04009	-0.019852
		-1.0392	-0.019041		-1.03923	0.00662		-1.03942	-0.020517
		-1.03854	-0.020556		-1.03856	0.006656		-1.03876	-0.021182
		-1.03787	-0.022093		-1.0379	0.006895		-1.03809	-0.022405
		-1.03721	-0.02329		-1.03723	0.00715		-1.03743	-0.023801
		-1.03654	-0.023385		-1.03657	0.007405		-1.03676	-0.025125
		-1.03588	-0.022976		-1.0359	0.007661		-1.0361	-0.026451
		-1.03521	-0.022504		-1.03523	0.007956		-1.03543	-0.027706
		-1.03455	-0.02203		-1.03457	0.008588		-1.03477	-0.028313
		-1.03388	-0.02155		-1.0339	0.009405		-1.0341	-0.028077
		-1.03321	-0.021277		-1.03324	0.010226		-1.03344	-0.027583
		-1.03255	-0.021118		-1.03257	0.01099		-1.03277	-0.027087
		-1.03188	-0.020972		-1.03191	0.011476		-1.0321	-0.026552
		-1.03122	-0.020826		-1.03124	0.011418		-1.03144	-0.025905
		-1.03055	-0.020825		-1.03058	0.01103		-1.03077	-0.025417
		-1.02989	-0.021313		-1.02991	0.010581		-1.03011	-0.025052
		-1.02922	-0.021852		-1.02925	0.010137		-1.02944	-0.024704
		-1.02856	-0.022382		-1.02858	0.009734		-1.02878	-0.024393
		-1.02789	-0.022917		-1.02791	0.009242		-1.02811	-0.024257
		-1.02723	-0.023064		-1.02725	0.008682		-1.02745	-0.024383
		-1.02656	-0.02286		-1.02658	0.008116		-1.02678	-0.024608
		-1.0259	-0.022685		-1.02592	0.007555		-1.02612	-0.024833
		-1.02523	-0.022523		-1.02525	0.007011		-1.02545	-0.024911
		-1.02456	-0.02236		-1.02459	0.006941		-1.02478	-0.024559
		-1.0239	-0.022268		-1.02392	0.007231		-1.02412	-0.023723
		-1.02323	-0.022124		-1.02326	0.007583		-1.02345	-0.022579
		-1.02257	-0.021961		-1.02259	0.00778		-1.02279	-0.021438
		-1.0219	-0.021794		-1.02193	0.007711		-1.02212	-0.020279
		-1.02124	-0.021628		-1.02126	0.007246		-1.02146	-0.019056
		-1.02057	-0.021457		-1.02059	0.00663		-1.02079	-0.017787
		-1.01991	-0.021411		-1.01993	0.006014		-1.02013	-0.016528
		-1.01924	-0.021415		-1.01926	0.00558		-1.01946	-0.015273
		-1.01858	-0.021423		-1.0186	0.005588		-1.01879	-0.014061
		-1.01791	-0.021431		-1.01793	0.005664		-1.01813	-0.013114
		-1.01724	-0.021512		-1.01727	0.005697		-1.01746	-0.01256
		-1.01658	-0.020797		-1.0166	0.005731		-1.0168	-0.012132
		-1.01591	-0.019838		-1.01594	0.005668		-1.01613	-0.011702
		-1.01525	-0.01892		-1.01527	0.005287		-1.01547	-0.011291
		-1.01458	-0.017995		-1.01461	0.004626		-1.0148	-0.010958
		-1.01392	-0.017086		-1.01394	0.0039		-1.01414	-0.010713
		-1.01325	-0.016432		-1.01327	0.003161		-1.01347	-0.010481
		-1.01259	-0.015959		-1.01261	0.002216		-1.01281	-0.01025
		-1.01192	-0.015485		-1.01194	0.000979		-1.01214	-0.009947
		-1.01126	-0.014995		-1.01128	-0.000119		-1.01147	-0.00942
		-1.01059	-0.014366		-1.01061	-0.001014		-1.01081	-0.008683
		-1.00992	-0.013685		-1.00995	-0.001909		-1.01014	-0.007881
		-1.00926	-0.013034		-1.00928	-0.002661		-1.00948	-0.007077
		-1.00859	-0.012382		-1.00862	-0.003037		-1.00881	-0.006555
		-1.00793	-0.011786		-1.00795	-0.003092		-1.00815	-0.006606
		-1.00726	-0.011304		-1.00729	-0.002986		-1.00748	-0.00693
		-1.0066	-0.010718		-1.00662	-0.00288		-1.00682	-0.007276
		-1.00593	-0.010027		-1.00595	-0.002976		-1.00615	-0.007621
		-1.00527	-0.009331		-1.00529	-0.003583		-1.00549	-0.007731
		-1.0046	-0.00862		-1.00462	-0.004532		-1.00482	-0.00717
		-1.00394	-0.008114		-1.00396	-0.005548		-1.00415	-0.00615
		-1.00327	-0.008004		-1.00329	-0.006571		-1.00349	-0.00513
		-1.0026	-0.008062		-1.00263	-0.007651		-1.00282	-0.004121
		-1.00194	-0.00812		-1.00196	-0.00881		-1.00216	-0.003233
		-1.00127	-0.00811		-1.0013	-0.009975		-1.00149	-0.002884
		-1.00061	-0.007995		-1.00063	-0.011139		-1.00083	-0.003029
		-0.999943	-0.007896		-0.999966	-0.01229		-1.00016	-0.003174
		-0.999277	-0.007831		-0.999301	-0.013252		-0.999497	-0.003317
		-0.998612	-0.007766		-0.998635	-0.013824		-0.998832	-0.003473
		-0.997947	-0.007799		-0.99797	-0.014176		-0.998166	-0.003713
		-0.997281	-0.007828		-0.997304	-0.014529		-0.997501	-0.004027
		-0.996616	-0.007385		-0.996639	-0.014881		-0.996835	-0.004339
		-0.99595	-0.006691		-0.995973	-0.015226		-0.99617	-0.004653
		-0.995285	-0.005998		-0.995308	-0.015585		-0.995504	-0.004586
		-0.994619	-0.005279		-0.994642	-0.015974		-0.994839	-0.003922
		-0.993954	-0.004839		-0.993977	-0.016362		-0.994173	-0.003059
		-0.993288	-0.004999		-0.993312	-0.016794		-0.993508	-0.002194
		-0.992623	-0.005399		-0.992646	-0.017331		-0.992843	-0.001406
		-0.991957	-0.005836		-0.991981	-0.017937		-0.992177	-0.001599
		-0.991292	-0.006327		-0.991315	-0.018557		-0.991512	-0.002838
		-0.990627	-0.006782		-0.99065	-0.019175		-0.990846	-0.004225
		-0.989961	-0.007172		-0.989984	-0.01956		-0.990181	-0.005612
		-0.989296	-0.007539		-0.989319	-0.0195		-0.989515	-0.00666
		-0.98863	-0.007924		-0.988654	-0.01914		-0.98885	-0.006911
		-0.987965	-0.008323		-0.987988	-0.018653		-0.988184	-0.006737
		-0.987299	-0.008729		-0.987323	-0.018165		-0.987519	-0.00661
		-0.986634	-0.009137		-0.986657	-0.017429		-0.986853	-0.006484
		-0.985968	-0.009547		-0.985992	-0.016523		-0.986188	-0.006691
		-0.985303	-0.010062		-0.985326	-0.016045		-0.985523	-0.007658
		-0.984638	-0.010643		-0.984661	-0.015895		-0.984857	-0.008822
		-0.983972	-0.011179		-0.983995	-0.015746		-0.984192	-0.009784
		-0.983307	-0.011651		-0.98333	-0.015629		-0.983526	-0.010748
		-0.982641	-0.012106		-0.982664	-0.015477		-0.982861	-0.011694
		-0.981976	-0.012586		-0.981999	-0.015152		-0.982195	-0.01257
		-0.98131	-0.013086		-0.981334	-0.014724		-0.98153	-0.013347
		-0.980645	-0.013535		-0.980668	-0.014304		-0.980864	-0.014075
		-0.97998	-0.013959		-0.980003	-0.013964		-0.980199	-0.014802
		-0.979314	-0.014416		-0.979337	-0.013479		-0.979534	-0.01549
		-0.978649	-0.015013		-0.978672	-0.012684		-0.978868	-0.016174
		-0.977983	-0.015688		-0.978006	-0.011796		-0.978203	-0.016975
		-0.977318	-0.016559		-0.977341	-0.010838		-0.977537	-0.017831
		-0.976652	-0.017509		-0.976675	-0.009702		-0.976872	-0.018643
		-0.975987	-0.018386		-0.97601	-0.00866		-0.976206	-0.019487
		-0.975321	-0.018939		-0.975345	-0.007852		-0.975541	-0.020296
		-0.974656	-0.019303		-0.974679	-0.007093		-0.974875	-0.020734
		-0.97399	-0.019365		-0.974014	-0.006287		-0.97421	-0.021133
		-0.973325	-0.019317		-0.973348	-0.005413		-0.973544	-0.021531
		-0.97266	-0.019336		-0.972683	-0.004244		-0.972879	-0.021896
		-0.971994	-0.01948		-0.972017	-0.002802		-0.972214	-0.022266
		-0.971329	-0.019683		-0.971352	-0.001325		-0.971548	-0.02304
		-0.970663	-0.019941		-0.970686	-0.000128		-0.970883	-0.023814
		-0.969998	-0.020216		-0.970021	0.000806		-0.970217	-0.024589
		-0.969332	-0.020494		-0.969355	0.001792		-0.969552	-0.025347
		-0.968667	-0.020776		-0.96869	0.002834		-0.968886	-0.026038
		-0.968001	-0.021142		-0.968025	0.003933		-0.968221	-0.026629
		-0.967336	-0.021617		-0.967359	0.005294		-0.967556	-0.027219
		-0.966671	-0.022123		-0.966694	0.006806		-0.96689	-0.027796
		-0.966005	-0.022149		-0.966028	0.008136		-0.966225	-0.028203
		-0.96534	-0.021954		-0.965363	0.009329		-0.965559	-0.028231
		-0.964674	-0.021621		-0.964697	0.010263		-0.964894	-0.028276
		-0.964009	-0.0212		-0.964032	0.010611		-0.964228	-0.028321
		-0.963343	-0.02084		-0.963367	0.010659		-0.963563	-0.028441
		-0.962678	-0.021205		-0.962701	0.010694		-0.962897	-0.028954
		-0.962013	-0.021768		-0.962036	0.01072		-0.962232	-0.030151
		-0.961347	-0.022334		-0.96137	0.010745		-0.961566	-0.031859
		-0.960682	-0.022934		-0.960705	0.01077		-0.960901	-0.033621
		-0.960016	-0.023469		-0.960039	0.010825		-0.960236	-0.035285
		-0.959351	-0.023723		-0.959374	0.010973		-0.95957	-0.036537
		-0.958685	-0.023743		-0.958708	0.011203		-0.958905	-0.036918
		-0.95802	-0.023711		-0.958043	0.011639		-0.958239	-0.036266
		-0.957354	-0.023647		-0.957377	0.012701		-0.957574	-0.035613
		-0.956689	-0.023521		-0.956712	0.013636		-0.956908	-0.034857
		-0.956023	-0.023273		-0.956047	0.014153		-0.956243	-0.033986
		-0.955358	-0.022962		-0.955381	0.014565		-0.955577	-0.033801
		-0.954693	-0.022636		-0.954716	0.014928		-0.954912	-0.034325
		-0.954027	-0.022305		-0.95405	0.015209		-0.954247	-0.034876
		-0.953362	-0.021881		-0.953385	0.015349		-0.953581	-0.035738
		-0.952696	-0.021251		-0.952719	0.015092		-0.952916	-0.03702
		-0.952031	-0.020436		-0.952054	0.014809		-0.95225	-0.03755
		-0.951365	-0.019527		-0.951388	0.014437		-0.951585	-0.0374
		-0.9507	-0.018605		-0.950723	0.013999		-0.950919	-0.037183
		-0.950034	-0.01764		-0.950058	0.01358		-0.950254	-0.036539
		-0.949369	-0.016604		-0.949392	0.013207		-0.949588	-0.035292
		-0.948704	-0.015529		-0.948727	0.012895		-0.948923	-0.03409
		-0.948038	-0.014426		-0.948061	0.012884		-0.948258	-0.032923
		-0.947373	-0.013323		-0.947396	0.013247		-0.947592	-0.031987
		-0.946707	-0.012486		-0.94673	0.013661		-0.946927	-0.031797
		-0.946042	-0.011981		-0.946065	0.014177		-0.946261	-0.032144
		-0.945376	-0.011436		-0.945399	0.014515		-0.945596	-0.032581
		-0.944711	-0.010793		-0.944734	0.014218		-0.94493	-0.033094
		-0.944046	-0.010151		-0.944069	0.013432		-0.944265	-0.033579
		-0.94338	-0.009387		-0.943403	0.012481		-0.943599	-0.033995
		-0.942715	-0.008527		-0.942738	0.011379		-0.942934	-0.034315
		-0.942049	-0.007905		-0.942072	0.010299		-0.942268	-0.034486
		-0.941384	-0.007497		-0.941407	0.009268		-0.941603	-0.034605
		-0.940718	-0.00716		-0.940741	0.00823		-0.940938	-0.034696
		-0.940053	-0.007523		-0.940076	0.007118		-0.940272	-0.034703
		-0.939387	-0.008484		-0.93941	0.005977		-0.939607	-0.034703
		-0.938722	-0.009332		-0.938745	0.005057		-0.938941	-0.034803
		-0.938057	-0.010108		-0.938079	0.004634		-0.938276	-0.034914
		-0.937391	-0.010714		-0.937414	0.004374		-0.93761	-0.034896
		-0.936726	-0.010454		-0.936749	0.004482		-0.936945	-0.034615
		-0.93606	-0.009513		-0.936083	0.004574		-0.93628	-0.034282
		-0.935395	-0.008567		-0.935418	0.004341		-0.935614	-0.033963
		-0.934729	-0.007614		-0.934752	0.003623		-0.934949	-0.033612
		-0.934064	-0.00673		-0.934087	0.00271		-0.934283	-0.03308
		-0.933398	-0.00607		-0.933421	0.001539		-0.933618	-0.032346
		-0.932733	-0.005894		-0.932756	0.000367		-0.932952	-0.031841
		-0.932068	-0.006067		-0.93209	-0.000647		-0.932287	-0.031661
		-0.931402	-0.006275		-0.931425	-0.001184		-0.931621	-0.031533
		-0.930737	-0.00677		-0.93076	-0.001185		-0.930956	-0.031541
		-0.930071	-0.007574		-0.930094	-0.000738		-0.93029	-0.031523
		-0.929406	-0.007884		-0.929429	-0.000181		-0.929625	-0.031059
		-0.92874	-0.007781		-0.928763	0.000759		-0.92896	-0.03017
		-0.928075	-0.007678		-0.928098	0.002013		-0.928294	-0.029358
		-0.927409	-0.007415		-0.927432	0.003268		-0.927629	-0.028673
		-0.926744	-0.007018		-0.926767	0.004516		-0.926963	-0.028135
		-0.926079	-0.006819		-0.926101	0.005608		-0.926298	-0.027997
		-0.925413	-0.006772		-0.925436	0.006239		-0.925632	-0.028158
		-0.924748	-0.006725		-0.92477	0.006273		-0.924967	-0.028311
		-0.924082	-0.006672		-0.924105	0.005782		-0.924301	-0.028451
		-0.923417	-0.00668		-0.92344	0.005288		-0.923636	-0.028711
		-0.922751	-0.006793		-0.922774	0.004772		-0.922971	-0.029192
		-0.922086	-0.006943		-0.922109	0.004219		-0.922305	-0.029729
		-0.92142	-0.007094		-0.921443	0.003718		-0.92164	-0.030279
		-0.920755	-0.007389		-0.920778	0.003288		-0.920974	-0.030705
		-0.92009	-0.008046		-0.920112	0.002906		-0.920309	-0.030981
		-0.919424	-0.008997		-0.919447	0.002708		-0.919643	-0.030472
		-0.918759	-0.010031		-0.918782	0.00272		-0.918978	-0.02997
		-0.918093	-0.011068		-0.918116	0.002821		-0.918312	-0.029605
		-0.917428	-0.011678		-0.917451	0.002977		-0.917647	-0.029517
		-0.916762	-0.011976		-0.916785	0.003206		-0.916982	-0.029709
		-0.916097	-0.01227		-0.91612	0.003581		-0.916316	-0.030711
		-0.915431	-0.012579		-0.915454	0.003915		-0.915651	-0.031699
		-0.914766	-0.012888		-0.914789	0.003912		-0.914985	-0.032552
		-0.914101	-0.01338		-0.914123	0.003602		-0.91432	-0.033282
		-0.913435	-0.013672		-0.913458	0.003128		-0.913654	-0.033264
		-0.91277	-0.013701		-0.912792	0.002379		-0.912989	-0.032576
		-0.912104	-0.013681		-0.912127	0.001829		-0.912323	-0.031969
		-0.911439	-0.013689		-0.911462	0.001912		-0.911658	-0.032128
		-0.910773	-0.013973		-0.910796	0.002366		-0.910993	-0.032604
		-0.910108	-0.014565		-0.910131	0.002837		-0.910327	-0.033161
		-0.909442	-0.015248		-0.909465	0.003328		-0.909662	-0.033763
		-0.908777	-0.015902		-0.9088	0.003794		-0.908996	-0.034275
		-0.908112	-0.016496		-0.908134	0.0042		-0.908331	-0.034048
		-0.907446	-0.016782		-0.907469	0.004613		-0.907665	-0.033829
		-0.906781	-0.016204		-0.906803	0.005221		-0.907	-0.033696
		-0.906115	-0.014749		-0.906138	0.006321		-0.906334	-0.033626
		-0.90545	-0.013293		-0.905473	0.00742		-0.905669	-0.033431
		-0.904784	-0.011841		-0.904807	0.007886		-0.905003	-0.032927
		-0.904119	-0.010605		-0.904142	0.008337		-0.904338	-0.03247
		-0.903453	-0.010288		-0.903476	0.008658		-0.903673	-0.032338
		-0.902788	-0.010921		-0.902811	0.008756		-0.903007	-0.032318
		-0.902123	-0.011552		-0.902145	0.009075		-0.902342	-0.032548
		-0.901457	-0.012194		-0.90148	0.009982		-0.901676	-0.033005
		-0.900792	-0.012855		-0.900814	0.010889		-0.901011	-0.033582
		-0.900126	-0.013432		-0.900149	0.011785		-0.900345	-0.034456
		-0.899461	-0.01381		-0.899484	0.012675		-0.89968	-0.035337
		-0.898795	-0.014187		-0.898818	0.013506		-0.899014	-0.036267
		-0.89813	-0.014566		-0.898153	0.013917		-0.898349	-0.037252
		-0.897465	-0.014761		-0.897487	0.014375		-0.897684	-0.038092
		-0.896799	-0.014537		-0.896822	0.015179		-0.897018	-0.038825
		-0.896134	-0.014165		-0.896156	0.015974		-0.896353	-0.039528
		-0.895468	-0.013794		-0.895491	0.016425		-0.895687	-0.040045
		-0.894803	-0.013403		-0.894825	0.016419		-0.895022	-0.040316
		-0.894137	-0.013047		-0.89416	0.016079		-0.894356	-0.04042
		-0.893472	-0.012913		-0.893494	0.015166		-0.893691	-0.040506
		-0.892806	-0.012953		-0.892829	0.014322		-0.893025	-0.04059
		-0.892141	-0.012994		-0.892164	0.013933		-0.89236	-0.04066
		-0.891475	-0.013013		-0.891498	0.013933		-0.891695	-0.040735
		-0.89081	-0.012978		-0.890833	0.013914		-0.891029	-0.040825
		-0.890145	-0.012924		-0.890167	0.013851		-0.890364	-0.040913
		-0.889479	-0.012888		-0.889502	0.013799		-0.889698	-0.040964
		-0.888814	-0.012852		-0.888836	0.013805		-0.889033	-0.040913
		-0.888148	-0.012633		-0.888171	0.013894		-0.888367	-0.040907
		-0.887483	-0.011748		-0.887505	0.014463		-0.887702	-0.041028
		-0.886817	-0.010199		-0.88684	0.015411		-0.887036	-0.041139
		-0.886152	-0.008512		-0.886175	0.016209		-0.886371	-0.041175
		-0.885486	-0.006803		-0.885509	0.016771		-0.885705	-0.041074
		-0.884821	-0.005258		-0.884844	0.017155		-0.88504	-0.040821
		-0.884156	-0.004385		-0.884178	0.016558		-0.884375	-0.040345
		-0.88349	-0.004227		-0.883513	0.015344		-0.883709	-0.039915
		-0.882825	-0.004173		-0.882847	0.013967		-0.883044	-0.039698
		-0.882159	-0.004119		-0.882182	0.01252		-0.882378	-0.039633
		-0.881494	-0.004141		-0.881516	0.011245		-0.881713	-0.03969
		-0.880828	-0.004173		-0.880851	0.010779		-0.881047	-0.039794
		-0.880163	-0.004032		-0.880186	0.01058		-0.880382	-0.039849
		-0.879498	-0.003849		-0.87952	0.010726		-0.879717	-0.039706
		-0.878832	-0.003667		-0.878855	0.010956		-0.879051	-0.039306
		-0.878167	-0.003157		-0.878189	0.011108		-0.878386	-0.038188
		-0.877501	-0.001942		-0.877524	0.010952		-0.87772	-0.03681
		-0.876836	-0.000399		-0.876858	0.010784		-0.877055	-0.035341
		-0.87617	0.001149		-0.876193	0.010588		-0.876389	-0.033525
		-0.875505	0.002692		-0.875527	0.010428		-0.875724	-0.031885
		-0.874839	0.003998		-0.874862	0.010496		-0.875058	-0.030868
		-0.874174	0.004668		-0.874197	0.010845		-0.874393	-0.029871
		-0.873508	0.004928		-0.873531	0.010928		-0.873727	-0.028994
		-0.872843	0.005187		-0.872866	0.01053		-0.873062	-0.028429
		-0.872178	0.005432		-0.8722	0.009927		-0.872397	-0.028021
		-0.871512	0.005589		-0.871535	0.008467		-0.871731	-0.027879
		-0.870847	0.005811		-0.870869	0.006374		-0.871066	-0.027705
		-0.870181	0.006237		-0.870204	0.004435		-0.8704	-0.02733
		-0.869516	0.006684		-0.869538	0.002691		-0.869735	-0.026583
		-0.86885	0.007103		-0.868873	0.0011		-0.869069	-0.025671
		-0.868185	0.007389		-0.868207	-4e-06		-0.868404	-0.024469
		-0.867519	0.007631		-0.867542	-0.000991		-0.867738	-0.023192
		-0.866854	0.007961		-0.866877	-0.001965		-0.867073	-0.02207
		-0.866189	0.00829		-0.866211	-0.002975		-0.866408	-0.021208
		-0.865523	0.008517		-0.865546	-0.004207		-0.865742	-0.02033
		-0.864858	0.008521		-0.86488	-0.005808		-0.865077	-0.019371
		-0.864192	0.00841		-0.864215	-0.007519		-0.864411	-0.018399
		-0.863527	0.008299		-0.863549	-0.009522		-0.863746	-0.018006
		-0.862861	0.008188		-0.862884	-0.011545		-0.86308	-0.018034
		-0.862196	0.008155		-0.862218	-0.013527		-0.862415	-0.018248
		-0.861531	0.008202		-0.861553	-0.015396		-0.861749	-0.018711
		-0.860865	0.008201		-0.860888	-0.016878		-0.861084	-0.01919
		-0.8602	0.008156		-0.860222	-0.017879		-0.860419	-0.018458
		-0.859534	0.008111		-0.859557	-0.018753		-0.859753	-0.01767
		-0.858869	0.008035		-0.858891	-0.019229		-0.859088	-0.016892
		-0.858203	0.00789		-0.858226	-0.01949		-0.858422	-0.016119
		-0.857538	0.007677		-0.85756	-0.019726		-0.857757	-0.015551
		-0.856872	0.007434		-0.856895	-0.019927		-0.857091	-0.015811
		-0.856207	0.007195		-0.856229	-0.020163		-0.856426	-0.016116
		-0.855541	0.007194		-0.855564	-0.020488		-0.85576	-0.016546
		-0.854876	0.00732		-0.854899	-0.020949		-0.855095	-0.016981
		-0.854211	0.007093		-0.854233	-0.021793		-0.854429	-0.017174
		-0.853545	0.006348		-0.853568	-0.022923		-0.853764	-0.016793
		-0.85288	0.005565		-0.852902	-0.024093		-0.853099	-0.016455
		-0.852214	0.004698		-0.852237	-0.02525		-0.852433	-0.016254
		-0.851549	0.003533		-0.851571	-0.026402		-0.851768	-0.016054
		-0.850883	0.002762		-0.850906	-0.026544		-0.851102	-0.016176
		-0.850218	0.002313		-0.85024	-0.025976		-0.850437	-0.017053
		-0.849553	0.001862		-0.849575	-0.025392		-0.849771	-0.017721
		-0.848887	0.001394		-0.848909	-0.024453		-0.849106	-0.018226
		-0.848222	0.000911		-0.848244	-0.023359		-0.84844	-0.018731
		-0.847556	0.000587		-0.847579	-0.023182		-0.847775	-0.018599
		-0.846891	0.000301		-0.846913	-0.023252		-0.84711	-0.018187
		-0.846225	1.4e-05		-0.846248	-0.023325		-0.846444	-0.018
		-0.84556	-0.000261		-0.845582	-0.023728		-0.845779	-0.017909
		-0.844894	-0.000634		-0.844917	-0.024131		-0.845113	-0.017817
		-0.844229	-0.001628		-0.844251	-0.024154		-0.844448	-0.017459
		-0.843564	-0.002772		-0.843586	-0.024174		-0.843782	-0.016992
		-0.842898	-0.00391		-0.842921	-0.024194		-0.843117	-0.016943
		-0.842233	-0.004974		-0.842255	-0.023598		-0.842451	-0.01694
		-0.841567	-0.005661		-0.84159	-0.023181		-0.841786	-0.016949
		-0.840902	-0.005954		-0.840924	-0.023169		-0.84112	-0.017508
		-0.840236	-0.006205		-0.840259	-0.023162		-0.840455	-0.018159
		-0.839571	-0.006479		-0.839593	-0.023364		-0.83979	-0.018433
		-0.838905	-0.007021		-0.838928	-0.024366		-0.839124	-0.018708
		-0.83824	-0.008209		-0.838262	-0.024502		-0.838459	-0.018999
		-0.837575	-0.009275		-0.837597	-0.023788		-0.837793	-0.019931
		-0.836909	-0.010342		-0.836931	-0.023069		-0.837128	-0.021
		-0.836244	-0.011333		-0.836266	-0.021895		-0.836462	-0.022573
		-0.835578	-0.011955		-0.835601	-0.020288		-0.835797	-0.024153
		-0.834913	-0.012106		-0.834935	-0.019271		-0.835132	-0.025744
		-0.834247	-0.012076		-0.83427	-0.018395		-0.834466	-0.027342
		-0.833582	-0.012045		-0.833604	-0.017485		-0.833801	-0.02875
		-0.832916	-0.01197		-0.832939	-0.015949		-0.833135	-0.02991
		-0.832251	-0.011675		-0.832273	-0.014219		-0.83247	-0.031062
		-0.831586	-0.011066		-0.831608	-0.011984		-0.831804	-0.032124
		-0.83092	-0.01029		-0.830942	-0.009745		-0.831139	-0.033077
		-0.830255	-0.009516		-0.830277	-0.007549		-0.830473	-0.033435
		-0.829589	-0.008974		-0.829612	-0.006298		-0.829808	-0.033411
		-0.828924	-0.009226		-0.828946	-0.00507		-0.829142	-0.033378
		-0.828258	-0.00978		-0.828281	-0.003904		-0.828477	-0.033219
		-0.827593	-0.010369		-0.827615	-0.00274		-0.827812	-0.033101
		-0.826927	-0.010953		-0.82695	-0.001717		-0.827146	-0.034159
		-0.826262	-0.011441		-0.826284	-0.000908		-0.826481	-0.035223
		-0.825597	-0.011637		-0.825619	-0.000532		-0.825815	-0.036286
		-0.824931	-0.011752		-0.824953	-0.00043		-0.82515	-0.037427
		-0.824266	-0.011854		-0.824288	-0.000295		-0.824484	-0.0383
		-0.8236	-0.011957		-0.823622	0.000358		-0.823819	-0.038399
		-0.822935	-0.011959		-0.822957	0.001216		-0.823153	-0.03848
		-0.822269	-0.011794		-0.822292	0.002194		-0.822488	-0.038339
		-0.821604	-0.012011		-0.821626	0.003177		-0.821823	-0.037804
		-0.820938	-0.012323		-0.820961	0.004068		-0.821157	-0.037552
		-0.820273	-0.012635		-0.820295	0.003886		-0.820492	-0.037826
		-0.819608	-0.012938		-0.81963	0.00358		-0.819826	-0.038132
		-0.818942	-0.013108		-0.818964	0.003172		-0.819161	-0.038746
		-0.818277	-0.012956		-0.818299	0.002744		-0.818495	-0.039449
		-0.817611	-0.012804		-0.817634	0.002431		-0.81783	-0.039775
		-0.816946	-0.012633		-0.816968	0.002624		-0.817164	-0.039432
		-0.81628	-0.012394		-0.816303	0.002784		-0.816499	-0.039107
		-0.815615	-0.0121		-0.815637	0.002606		-0.815834	-0.038557
		-0.81495	-0.01176		-0.814972	0.002296		-0.815168	-0.037953
		-0.814284	-0.011422		-0.814306	0.002128		-0.814503	-0.037807
		-0.813619	-0.011049		-0.813641	0.002333		-0.813837	-0.038002
		-0.812953	-0.010585		-0.812975	0.00258		-0.813172	-0.038256
		-0.812288	-0.010121		-0.81231	0.003113		-0.812506	-0.038734
		-0.811622	-0.009699		-0.811644	0.003638		-0.811841	-0.039274
		-0.810957	-0.009272		-0.810979	0.003983		-0.811175	-0.040027
		-0.810291	-0.008757		-0.810314	0.004028		-0.81051	-0.040918
		-0.809626	-0.008079		-0.809648	0.003993		-0.809844	-0.041746
		-0.80896	-0.007513		-0.808983	0.003423		-0.809179	-0.041735
		-0.808295	-0.007185		-0.808317	0.002889		-0.808514	-0.041513
		-0.80763	-0.006859		-0.807652	0.002609		-0.807848	-0.040837
		-0.806964	-0.006688		-0.806986	0.002509		-0.807183	-0.03994
		-0.806299	-0.00685		-0.806321	0.002701		-0.806517	-0.039409
		-0.805633	-0.006726		-0.805655	0.003605		-0.805852	-0.03956
		-0.804968	-0.006		-0.80499	0.004435		-0.805186	-0.03985
		-0.804302	-0.005274		-0.804325	0.004871		-0.804521	-0.03961
		-0.803637	-0.004462		-0.803659	0.005239		-0.803856	-0.039251
		-0.802971	-0.003577		-0.802994	0.005151		-0.80319	-0.038949
		-0.802306	-0.003052		-0.802328	0.00468		-0.802525	-0.038701
		-0.801641	-0.002857		-0.801663	0.004264		-0.801859	-0.038455
		-0.800975	-0.002669		-0.800997	0.003967		-0.801194	-0.038189
		-0.80031	-0.00247		-0.800332	0.003689		-0.800528	-0.037918
		-0.799644	-0.002356		-0.799666	0.002836		-0.799863	-0.037753
		-0.798979	-0.002447		-0.799001	0.001845		-0.799197	-0.037626
		-0.798313	-0.002658		-0.798336	0.000951		-0.798532	-0.037583
		-0.797648	-0.002868		-0.79767	0.000231		-0.797866	-0.03761
		-0.796983	-0.003089		-0.797005	-0.000459		-0.797201	-0.03759
		-0.796317	-0.003869		-0.796339	-0.000334		-0.796536	-0.037037
		-0.795652	-0.00388		-0.795674	-4.4e-05		-0.79587	-0.036377
		-0.794986	-0.003664		-0.795008	-0.000675		-0.795205	-0.03583
		-0.794321	-0.003449		-0.794343	-0.00159		-0.794539	-0.035351
		-0.793655	-0.003213		-0.793677	-0.002411		-0.793874	-0.034884
		-0.79299	-0.002414		-0.793012	-0.003043		-0.793208	-0.034439
		-0.792324	-0.001898		-0.792346	-0.003606		-0.792543	-0.034
		-0.791659	-0.001425		-0.791681	-0.003984		-0.791877	-0.03348
		-0.790993	-0.000953		-0.791016	-0.004332		-0.791212	-0.032931
		-0.790328	-0.00055		-0.79035	-0.005133		-0.790547	-0.032383
		-0.789663	-0.000616		-0.789685	-0.006199		-0.789881	-0.03183
		-0.788997	-0.001061		-0.789019	-0.007272		-0.789216	-0.03145
		-0.788332	-0.001546		-0.788354	-0.008293		-0.78855	-0.031496
		-0.787666	-0.002017		-0.787688	-0.009306		-0.787885	-0.031602
		-0.787001	-0.002109		-0.787023	-0.009317		-0.787219	-0.031691
		-0.786335	-0.001681		-0.786357	-0.009063		-0.786554	-0.03177
		-0.78567	-0.001266		-0.785692	-0.008585		-0.785888	-0.03156
		-0.785004	-0.000851		-0.785027	-0.007606		-0.785223	-0.03119
		-0.784339	-0.000456		-0.784361	-0.006603		-0.784557	-0.030801
		-0.783674	-0.000382		-0.783696	-0.006111		-0.783892	-0.030398
		-0.783008	-0.00058		-0.78303	-0.005686		-0.783227	-0.029996
		-0.782343	-0.000823		-0.782365	-0.005194		-0.782561	-0.029848
		-0.781677	-0.001067		-0.781699	-0.004617		-0.781896	-0.029758
		-0.781012	-0.001317		-0.781034	-0.00413		-0.78123	-0.029652
		-0.780346	-0.001673		-0.780368	-0.004025		-0.780565	-0.029375
		-0.779681	-0.002142		-0.779703	-0.003966		-0.779899	-0.02908
		-0.779016	-0.002634		-0.779037	-0.004276		-0.779234	-0.028528
		-0.77835	-0.003123		-0.778372	-0.004788		-0.778569	-0.027952
		-0.777685	-0.00358		-0.777707	-0.005181		-0.777903	-0.027512
		-0.777019	-0.003618		-0.777041	-0.005252		-0.777238	-0.027298
		-0.776354	-0.00387		-0.776376	-0.005289		-0.776572	-0.027209
		-0.775688	-0.004121		-0.77571	-0.005844		-0.775907	-0.028074
		-0.775023	-0.004384		-0.775045	-0.006584		-0.775241	-0.02902
		-0.774357	-0.004785		-0.774379	-0.007583		-0.774576	-0.029779
		-0.773692	-0.005526		-0.773714	-0.008767		-0.77391	-0.030236
		-0.773026	-0.005822		-0.773049	-0.009962		-0.773245	-0.03022
		-0.772361	-0.00601		-0.772383	-0.009939		-0.772579	-0.029494
		-0.771696	-0.006189		-0.771718	-0.009669		-0.771914	-0.028706
		-0.77103	-0.006305		-0.771052	-0.00896		-0.771249	-0.028297
		-0.770365	-0.006367		-0.770387	-0.008228		-0.770583	-0.028064
		-0.769699	-0.006665		-0.769721	-0.007655		-0.769918	-0.027771
		-0.769034	-0.006986		-0.769056	-0.007501		-0.769252	-0.027431
		-0.768368	-0.007258		-0.76839	-0.007411		-0.768587	-0.027089
		-0.767703	-0.007124		-0.767725	-0.00744		-0.767921	-0.027251
		-0.767038	-0.006726		-0.767059	-0.007479		-0.767256	-0.027655
		-0.766372	-0.006236		-0.766394	-0.007369		-0.76659	-0.027942
		-0.765707	-0.005732		-0.765729	-0.007183		-0.765925	-0.02821
		-0.765041	-0.005256		-0.765063	-0.007156		-0.76526	-0.028478
		-0.764376	-0.005004		-0.764398	-0.007306		-0.764594	-0.028742
		-0.76371	-0.004871		-0.763732	-0.007468		-0.763929	-0.029069
		-0.763045	-0.00421		-0.763067	-0.007306		-0.763263	-0.029938
		-0.762379	-0.003424		-0.762401	-0.00704		-0.762598	-0.030779
		-0.761714	-0.00274		-0.761736	-0.005736		-0.761932	-0.031643
		-0.761049	-0.002642		-0.76107	-0.00425		-0.761267	-0.032196
		-0.760383	-0.002701		-0.760405	-0.002755		-0.760601	-0.032534
		-0.759718	-0.003265		-0.75974	-0.001506		-0.759936	-0.032836
		-0.759052	-0.003877		-0.759074	-0.000389		-0.759271	-0.033129
		-0.758387	-0.004293		-0.758409	0.000534		-0.758605	-0.033408
		-0.757721	-0.00426		-0.757743	0.001452		-0.75794	-0.033548
		-0.757056	-0.004106		-0.757078	0.002276		-0.757274	-0.033617
		-0.75639	-0.003557		-0.756412	0.002344		-0.756609	-0.033689
		-0.755725	-0.003083		-0.755747	0.002347		-0.755943	-0.033763
		-0.755059	-0.003034		-0.755081	0.002299		-0.755278	-0.033862
		-0.754394	-0.003303		-0.754416	0.002249		-0.754612	-0.03403
		-0.753729	-0.00397		-0.753751	0.002539		-0.753947	-0.034239
		-0.753063	-0.005085		-0.753085	0.003184		-0.753281	-0.03446
		-0.752398	-0.006181		-0.75242	0.003609		-0.752616	-0.034683
		-0.751732	-0.007129		-0.751754	0.003492		-0.751951	-0.034813
		-0.751067	-0.00796		-0.751089	0.003363		-0.751285	-0.034681
		-0.750401	-0.008488		-0.750423	0.003191		-0.75062	-0.034449
		-0.749736	-0.008838		-0.749758	0.002971		-0.749954	-0.034223
		-0.749071	-0.00916		-0.749092	0.002675		-0.749289	-0.033996
		-0.748405	-0.009353		-0.748427	0.002297		-0.748623	-0.033703
		-0.74774	-0.009523		-0.747761	0.001939		-0.747958	-0.033325
		-0.747074	-0.009609		-0.747096	0.001232		-0.747293	-0.03305
		-0.746409	-0.009696		-0.746431	0.00018		-0.746627	-0.032834
		-0.745743	-0.009771		-0.745765	-0.000728		-0.745962	-0.032617
		-0.745078	-0.009714		-0.7451	-0.00145		-0.745296	-0.032598
		-0.744412	-0.009635		-0.744434	-0.002125		-0.744631	-0.032758
		-0.743747	-0.009993		-0.743769	-0.00271		-0.743965	-0.032797
		-0.743082	-0.010416		-0.743103	-0.003213		-0.7433	-0.032766
		-0.742416	-0.010786		-0.742438	-0.003311		-0.742634	-0.032735
		-0.741751	-0.011068		-0.741772	-0.003124		-0.741969	-0.032623
		-0.741085	-0.011244		-0.741107	-0.002889		-0.741303	-0.032568
		-0.74042	-0.011028		-0.740442	-0.002422		-0.740638	-0.032769
		-0.739754	-0.010761		-0.739776	-0.001816		-0.739973	-0.03306
		-0.739089	-0.010459		-0.739111	-0.002112		-0.739307	-0.033349
		-0.738423	-0.010114		-0.738445	-0.00293		-0.738642	-0.033467
		-0.737758	-0.009821		-0.73778	-0.00376		-0.737976	-0.033194
		-0.737092	-0.009617		-0.737114	-0.004237		-0.737311	-0.032672
		-0.736427	-0.009423		-0.736449	-0.004437		-0.736645	-0.032101
		-0.735762	-0.009275		-0.735783	-0.004276		-0.73598	-0.03153
		-0.735096	-0.009163		-0.735118	-0.00398		-0.735314	-0.031306
		-0.734431	-0.009438		-0.734452	-0.003729		-0.734649	-0.030826
		-0.733765	-0.010008		-0.733787	-0.003598		-0.733984	-0.030035
		-0.7331	-0.010606		-0.733122	-0.003622		-0.733318	-0.029189
		-0.732434	-0.010886		-0.732456	-0.003744		-0.732653	-0.028323
		-0.731769	-0.011054		-0.731791	-0.003885		-0.731987	-0.027453
		-0.731104	-0.011006		-0.731125	-0.003995		-0.731322	-0.026587
		-0.730438	-0.010731		-0.73046	-0.00407		-0.730656	-0.025728
		-0.729773	-0.010434		-0.729794	-0.004386		-0.729991	-0.024869
		-0.729107	-0.010099		-0.729129	-0.004863		-0.729325	-0.023904
		-0.728442	-0.00976		-0.728464	-0.005363		-0.72866	-0.0228
		-0.727776	-0.0088		-0.727798	-0.005858		-0.727994	-0.022112
		-0.727111	-0.007709		-0.727133	-0.006348		-0.727329	-0.021603
		-0.726445	-0.007061		-0.726467	-0.006647		-0.726664	-0.021107
		-0.72578	-0.007104		-0.725802	-0.006826		-0.725998	-0.020777
		-0.725115	-0.007318		-0.725136	-0.006987		-0.725333	-0.020684
		-0.724449	-0.008024		-0.724471	-0.007506		-0.724667	-0.020802
		-0.723784	-0.008772		-0.723805	-0.008242		-0.724002	-0.020965
		-0.723118	-0.009234		-0.72314	-0.008434		-0.723336	-0.021128
		-0.722453	-0.009394		-0.722474	-0.008418		-0.722671	-0.021263
		-0.721787	-0.009111		-0.721809	-0.008354		-0.722005	-0.021343
		-0.721122	-0.008518		-0.721144	-0.00784		-0.72134	-0.021342
		-0.720456	-0.007913		-0.720478	-0.007447		-0.720675	-0.021323
		-0.719791	-0.007712		-0.719813	-0.007402		-0.720009	-0.021304
		-0.719126	-0.007797		-0.719147	-0.007447		-0.719344	-0.021125
		-0.71846	-0.008049		-0.718482	-0.007633		-0.718678	-0.020858
		-0.717795	-0.008366		-0.717816	-0.008192		-0.718013	-0.020844
		-0.717129	-0.008694		-0.717151	-0.00883		-0.717347	-0.020891
		-0.716464	-0.008592		-0.716486	-0.009415		-0.716682	-0.020938
		-0.715798	-0.008359		-0.71582	-0.009992		-0.716016	-0.021617
		-0.715133	-0.008254		-0.715155	-0.010264		-0.715351	-0.022673
		-0.714467	-0.00817		-0.714489	-0.009994		-0.714686	-0.023863
		-0.713802	-0.008105		-0.713824	-0.009241		-0.71402	-0.025066
		-0.713137	-0.008208		-0.713158	-0.008042		-0.713355	-0.026269
		-0.712471	-0.008334		-0.712493	-0.006752		-0.712689	-0.027303
		-0.711806	-0.008605		-0.711827	-0.005556		-0.712024	-0.028037
		-0.71114	-0.008884		-0.711162	-0.004619		-0.711358	-0.028482
		-0.710475	-0.009174		-0.710496	-0.003839		-0.710693	-0.028881
		-0.709809	-0.00952		-0.709831	-0.003132		-0.710027	-0.0293
		-0.709144	-0.009928		-0.709166	-0.002439		-0.709362	-0.029844
		-0.708478	-0.010426		-0.7085	-0.002014		-0.708696	-0.030498
		-0.707813	-0.010923		-0.707835	-0.002061		-0.708031	-0.031266
		-0.707148	-0.011658		-0.707169	-0.002484		-0.707366	-0.032106
		-0.706482	-0.012745		-0.706504	-0.003012		-0.7067	-0.032828
		-0.705817	-0.013872		-0.705838	-0.003543		-0.706035	-0.033235
		-0.705151	-0.015048		-0.705173	-0.003726		-0.705369	-0.033584
		-0.704486	-0.016223		-0.704507	-0.003719		-0.704704	-0.034081
		-0.70382	-0.017335		-0.703842	-0.004075		-0.704038	-0.034607
		-0.703155	-0.018413		-0.703176	-0.004523		-0.703373	-0.035196
		-0.702489	-0.019445		-0.702511	-0.004972		-0.702708	-0.035936
		-0.701824	-0.020448		-0.701846	-0.005264		-0.702042	-0.036513
		-0.701159	-0.021441		-0.70118	-0.005431		-0.701377	-0.036865
		-0.700493	-0.02205		-0.700515	-0.005459		-0.700711	-0.037216
		-0.699828	-0.022669		-0.699849	-0.005462		-0.700046	-0.037679
		-0.699162	-0.023634		-0.699184	-0.005465		-0.69938	-0.038268
		-0.698497	-0.024685		-0.698518	-0.006089		-0.698715	-0.038892
		-0.697831	-0.025652		-0.697853	-0.006868		-0.698049	-0.039522
		-0.697166	-0.026034		-0.697188	-0.00768		-0.697384	-0.040153
		-0.696501	-0.026421		-0.696522	-0.008505		-0.696718	-0.040876
		-0.695835	-0.026845		-0.695857	-0.009318		-0.696053	-0.041817
		-0.69517	-0.027242		-0.695191	-0.008882		-0.695388	-0.04295
		-0.694504	-0.027797		-0.694526	-0.008235		-0.694722	-0.04414
		-0.693839	-0.028751		-0.69386	-0.007637		-0.694057	-0.04533
		-0.693173	-0.02952		-0.693195	-0.007058		-0.693391	-0.045901
		-0.692508	-0.029697		-0.692529	-0.006558		-0.692726	-0.045784
		-0.691842	-0.029664		-0.691864	-0.006505		-0.69206	-0.045394
		-0.691177	-0.029754		-0.691198	-0.006567		-0.691395	-0.044909
		-0.690511	-0.029977		-0.690533	-0.006284		-0.690729	-0.044489
		-0.689846	-0.030446		-0.689868	-0.005901		-0.690064	-0.044391
		-0.689181	-0.031215		-0.689202	-0.005412		-0.689399	-0.044512
		-0.688515	-0.032072		-0.688537	-0.004438		-0.688733	-0.044661
		-0.68785	-0.03312		-0.687871	-0.003422		-0.688068	-0.044819
		-0.687184	-0.034268		-0.687206	-0.002679		-0.687402	-0.045058
		-0.686519	-0.03513		-0.68654	-0.001936		-0.686737	-0.045479
		-0.685853	-0.035666		-0.685875	-0.001412		-0.686071	-0.0461
		-0.685188	-0.036039		-0.685209	-0.001311		-0.685406	-0.04692
		-0.684523	-0.035646		-0.684544	-0.001167		-0.68474	-0.047824
		-0.683857	-0.034974		-0.683879	-0.000824		-0.684075	-0.048713
		-0.683192	-0.034628		-0.683213	-0.000483		-0.68341	-0.049585
		-0.682526	-0.03449		-0.682548	-0.000312		-0.682744	-0.049987
		-0.681861	-0.034424		-0.681882	-0.000615		-0.682079	-0.049965
		-0.681195	-0.034535		-0.681217	-0.001513		-0.681413	-0.049866
		-0.68053	-0.034692		-0.680551	-0.002675		-0.680748	-0.049405
		-0.679864	-0.034716		-0.679886	-0.003832		-0.680082	-0.048554
		-0.679199	-0.034694		-0.67922	-0.004271		-0.679417	-0.047735
		-0.678534	-0.03462		-0.678555	-0.003998		-0.678751	-0.04701
		-0.677868	-0.034474		-0.677889	-0.003448		-0.678086	-0.046291
		-0.677203	-0.034302		-0.677224	-0.002776		-0.67742	-0.045295
		-0.676537	-0.034084		-0.676559	-0.002103		-0.676755	-0.044025
		-0.675872	-0.033852		-0.675893	-0.001818		-0.67609	-0.04256
		-0.675206	-0.033714		-0.675228	-0.001677		-0.675424	-0.041001
		-0.674541	-0.033699		-0.674562	-0.001131		-0.674759	-0.039557
		-0.673875	-0.033533		-0.673897	-0.000369		-0.674093	-0.038615
[truncated: 40,083 more rows]

## Sheet: Supp. Fig 2b-c
	Supplementary Fig 2b. Size-exclusion chromatographic analysis of TcHARP.									Supplementary Fig 2c. Size-exclusion chromatographic analysis of standard marker proteins.
	100 mM NaCl			200 mM NaCl			500 mM NaCl				Elution volume (mL)	UV 1_280 (mAU)
	Elution volume (mL)	UV 1_280 (mAU)		Elution volume (mL)	UV 1_280 (mAU)		Elution volume (mL)	UV 1_280 (mAU)			-2.00187	-0.176355
	-2.00199	0.074638		-2.0023	-0.039298		-2.00219	-0.029505			-2.0013	-1.1183
	-2.00132	2.79327		-2.00164	-0.364973		-2.00153	-0.183402			-2.00072	-1.18999
	-2.00066	3.14072		-2.00097	-0.408678		-2.00086	-0.194779			-2.00015	-1.2455
	-1.99999	3.4084		-2.00031	-0.443455		-2.0002	-0.20359			-1.99958	-1.2916
	-1.99933	3.63347		-1.99964	-0.473377		-1.99953	-0.210999			-1.999	-1.33424
	-1.99866	3.83505		-1.99898	-0.499459		-1.99886	-0.217643			-1.99843	-1.37549
	-1.99799	4.02815		-1.99831	-0.523947		-1.9982	-0.22397			-1.99786	-1.41672
	-1.99733	4.22049		-1.99765	-0.548916		-1.99753	-0.230309			-1.99729	-1.45807
	-1.99666	4.41126		-1.99698	-0.574057		-1.99687	-0.236493			-1.99671	-1.49931
	-1.996	4.60215		-1.99632	-0.599166		-1.9962	-0.242434			-1.99614	-1.54013
	-1.99533	4.79441		-1.99565	-0.624284		-1.99554	-0.248308			-1.99557	-1.58033
	-1.99467	4.98654		-1.99498	-0.649289		-1.99487	-0.254171			-1.99499	-1.62063
	-1.994	5.1777		-1.99432	-0.674077		-1.99421	-0.260033			-1.99442	-1.66088
	-1.99334	5.3689		-1.99365	-0.698812		-1.99354	-0.266248			-1.99385	-1.7009
	-1.99267	5.56035		-1.99299	-0.723642		-1.99288	-0.272881			-1.99328	-1.74209
	-1.99201	5.75213		-1.99232	-0.748409		-1.99221	-0.279539			-1.9927	-1.78425
	-1.99134	5.94442		-1.99166	-0.773314		-1.99154	-0.286196			-1.99213	-1.82622
	-1.99067	6.13636		-1.99099	-0.798279		-1.99088	-0.292872			-1.99156	-1.86798
	-1.99001	6.3281		-1.99032	-0.823384		-1.99021	-0.299522			-1.99098	-1.91023
	-1.98934	6.52004		-1.98966	-0.848402		-1.98955	-0.306114			-1.99041	-1.95179
	-1.98868	6.71226		-1.98899	-0.873427		-1.98888	-0.312697			-1.98984	-1.99254
	-1.98801	6.90366		-1.98833	-0.898481		-1.98822	-0.319266			-1.98927	-2.03327
	-1.98735	7.09627		-1.98766	-0.923709		-1.98755	-0.325824			-1.98869	-2.07435
	-1.98668	7.28918		-1.987	-0.948787		-1.98689	-0.332217			-1.98812	-2.11553
	-1.98602	7.46161		-1.98633	-0.973209		-1.98622	-0.334715			-1.98755	-2.1336
	-1.98535	7.63539		-1.98567	-0.979426		-1.98555	-0.333587			-1.98697	-2.13102
	-1.98469	7.82819		-1.985	-1.00444		-1.98489	-0.332525			-1.9864	-2.12857
	-1.98402	8.01991		-1.98434	-1.02949		-1.98422	-0.331513			-1.98583	-2.12613
	-1.98335	8.21202		-1.98367	-1.05461		-1.98356	-0.33054			-1.98525	-2.12387
	-1.98269	8.40477		-1.983	-1.0796		-1.98289	-0.329614			-1.98468	-2.12257
	-1.98202	8.59734		-1.98234	-1.10452		-1.98223	-0.328671			-1.98411	-2.1222
	-1.98136	8.79133		-1.98167	-1.12958		-1.98156	-0.327728			-1.98354	-2.12183
	-1.98069	8.98497		-1.98101	-1.15461		-1.9809	-0.326752			-1.98296	-2.12147
	-1.98003	9.17747		-1.98034	-1.17963		-1.98023	-0.325627			-1.98239	-2.1211
	-1.97936	9.36971		-1.97968	-1.20467		-1.97957	-0.324473			-1.98182	-2.12044
	-1.9787	9.52172		-1.97901	-1.22947		-1.9789	-0.323317			-1.98124	-2.1193
	-1.97803	9.57543		-1.97835	-1.25016		-1.97823	-0.322141			-1.98067	-2.11816
	-1.97737	9.57665		-1.97768	-1.24929		-1.97757	-0.320751			-1.9801	-2.11701
	-1.9767	9.57776		-1.97701	-1.24841		-1.9769	-0.318717			-1.97952	-2.11588
	-1.97603	9.57859		-1.97635	-1.24754		-1.97624	-0.316685			-1.97895	-2.1144
	-1.97537	9.57927		-1.97568	-1.24667		-1.97557	-0.314671			-1.97838	-2.11209
	-1.9747	9.57994		-1.97502	-1.24581		-1.97491	-0.312656			-1.97781	-2.10977
	-1.97404	9.58062		-1.97435	-1.24494		-1.97424	-0.310649			-1.97723	-2.10745
	-1.97337	9.5813		-1.97369	-1.24409		-1.97358	-0.308684			-1.97666	-2.10516
	-1.97271	9.58188		-1.97302	-1.24318		-1.97291	-0.306941			-1.97609	-2.10323
	-1.97204	9.58221		-1.97236	-1.24177		-1.97225	-0.306156			-1.97551	-2.10289
	-1.97138	9.58239		-1.97169	-1.2401		-1.97158	-0.30579			-1.97494	-2.10399
	-1.97071	9.58257		-1.97103	-1.23885		-1.97091	-0.305643			-1.97437	-2.10509
	-1.97004	9.58271		-1.97036	-1.23789		-1.97025	-0.30574			-1.97379	-2.10612
	-1.96938	9.58241		-1.96969	-1.23694		-1.96958	-0.305752			-1.97322	-2.10679
	-1.96871	9.58162		-1.96903	-1.23623		-1.96892	-0.305389			-1.97265	-2.10673
	-1.96805	9.58071		-1.96836	-1.23568		-1.96825	-0.305058			-1.97208	-2.10623
	-1.96738	9.57981		-1.9677	-1.23552		-1.96759	-0.305004			-1.9715	-2.10573
	-1.96672	9.57898		-1.96703	-1.23545		-1.96692	-0.305525			-1.97093	-2.10514
	-1.96605	9.57858		-1.96637	-1.23541		-1.96626	-0.306029			-1.97036	-2.10388
	-1.96539	9.57853		-1.9657	-1.23557		-1.96559	-0.306521			-1.96978	-2.10228
	-1.96472	9.57851		-1.96504	-1.23573		-1.96493	-0.306995			-1.96921	-2.10101
	-1.96406	9.57849		-1.96437	-1.2353		-1.96426	-0.307332			-1.96864	-2.09976
	-1.96339	9.57827		-1.96371	-1.2348		-1.96359	-0.307517			-1.96807	-2.0986
	-1.96272	9.5775		-1.96304	-1.23431		-1.96293	-0.307992			-1.96749	-2.09927
	-1.96206	9.57684		-1.96237	-1.23385		-1.96226	-0.308581			-1.96692	-2.1008
	-1.96139	9.57619		-1.96171	-1.2335		-1.9616	-0.309255			-1.96635	-2.10296
	-1.96073	9.57553		-1.96104	-1.23332		-1.96093	-0.310365			-1.96577	-2.10513
	-1.96006	9.57474		-1.96038	-1.23316		-1.96027	-0.311585			-1.9652	-2.10661
	-1.9594	9.57358		-1.95971	-1.23303		-1.9596	-0.312206			-1.96463	-2.10543
	-1.95873	9.57232		-1.95905	-1.23291		-1.95894	-0.312758			-1.96406	-2.10296
	-1.95806	9.57107		-1.95838	-1.23265		-1.95827	-0.313192			-1.96348	-2.09992
	-1.9574	9.56984		-1.95772	-1.23233		-1.9576	-0.313036			-1.96291	-2.09683
	-1.95673	9.56887		-1.95705	-1.23203		-1.95694	-0.31266			-1.96234	-2.09472
	-1.95607	9.56828		-1.95639	-1.23183		-1.95627	-0.312356			-1.96176	-2.09484
	-1.9554	9.56729		-1.95572	-1.23161		-1.95561	-0.31206			-1.96119	-2.09597
	-1.95474	9.5663		-1.95505	-1.2313		-1.95494	-0.311832			-1.96062	-2.09739
	-1.95407	9.5653		-1.95439	-1.23096		-1.95428	-0.311942			-1.96005	-2.09883
	-1.95341	9.56396		-1.95372	-1.23046		-1.95361	-0.312217			-1.95947	-2.10022
	-1.95274	9.5617		-1.95306	-1.2294		-1.95295	-0.31275			-1.9589	-2.10155
	-1.95208	9.55948		-1.95239	-1.22835		-1.95228	-0.313292			-1.95833	-2.10289
	-1.95141	9.55727		-1.95173	-1.22738		-1.95162	-0.313822			-1.95775	-2.10419
	-1.95074	9.55505		-1.95106	-1.22641		-1.95095	-0.314312			-1.95718	-2.10542
	-1.95008	9.55287		-1.9504	-1.22548		-1.95028	-0.3147			-1.95661	-2.10587
	-1.94941	9.5505		-1.94973	-1.22478		-1.94962	-0.314975			-1.95603	-2.10566
	-1.94875	9.54766		-1.94906	-1.22411		-1.94895	-0.31526			-1.95546	-2.10453
	-1.94808	9.54483		-1.9484	-1.2235		-1.94829	-0.315608			-1.95489	-2.10237
	-1.94742	9.542		-1.94773	-1.2229		-1.94762	-0.316123			-1.95432	-2.1002
	-1.94675	9.53935		-1.94707	-1.22226		-1.94696	-0.316787			-1.95374	-2.09818
	-1.94609	9.53729		-1.9464	-1.22152		-1.94629	-0.317491			-1.95317	-2.09638
	-1.94542	9.5355		-1.94574	-1.22084		-1.94562	-0.318202			-1.9526	-2.0948
	-1.94476	9.53373		-1.94507	-1.2203		-1.94496	-0.318985			-1.95202	-2.09376
	-1.94409	9.53182		-1.94441	-1.21979		-1.94429	-0.320072			-1.95145	-2.09271
	-1.94342	9.52948		-1.94374	-1.21928		-1.94363	-0.321824			-1.95088	-2.09158
	-1.94276	9.52687		-1.94308	-1.21926		-1.94296	-0.323565			-1.9503	-2.09041
	-1.94209	9.52453		-1.94241	-1.2194		-1.9423	-0.325245			-1.94973	-2.08949
	-1.94143	9.52218		-1.94174	-1.21953		-1.94163	-0.326687			-1.94916	-2.08948
	-1.94076	9.5199		-1.94108	-1.21966		-1.94097	-0.328005			-1.94859	-2.08947
	-1.9401	9.51793		-1.94041	-1.21979		-1.9403	-0.329274			-1.94801	-2.08952
	-1.93943	9.51617		-1.93975	-1.21986		-1.93964	-0.330548			-1.94744	-2.08975
	-1.93877	9.51439		-1.93908	-1.22037		-1.93897	-0.331829			-1.94687	-2.08982
	-1.9381	9.51261		-1.93842	-1.22124		-1.9383	-0.333045			-1.94629	-2.08898
	-1.93744	9.51096		-1.93775	-1.22216		-1.93764	-0.334051			-1.94572	-2.08811
	-1.93677	9.5098		-1.93708	-1.22321		-1.93697	-0.334803			-1.94515	-2.087
	-1.9361	9.50888		-1.93642	-1.22472		-1.93631	-0.335555			-1.94457	-2.08543
	-1.93544	9.50804		-1.93575	-1.22612		-1.93564	-0.336242			-1.944	-2.08415
	-1.93477	9.50718		-1.93509	-1.22736		-1.93498	-0.336567			-1.94343	-2.08328
	-1.93411	9.5062		-1.93442	-1.22857		-1.93431	-0.336628			-1.94286	-2.08244
	-1.93344	9.50479		-1.93376	-1.22965		-1.93365	-0.336093			-1.94228	-2.08242
	-1.93278	9.50311		-1.93309	-1.23039		-1.93298	-0.335562			-1.94171	-2.08359
	-1.93211	9.50132		-1.93243	-1.23088		-1.93232	-0.335039			-1.94114	-2.08547
	-1.93145	9.49955		-1.93176	-1.23129		-1.93165	-0.334556			-1.94057	-2.08804
	-1.93078	9.49764		-1.9311	-1.23169		-1.93098	-0.334184			-1.93999	-2.09064
	-1.93011	9.49544		-1.93043	-1.23212		-1.93032	-0.334032			-1.93942	-2.09239
	-1.92945	9.49367		-1.92976	-1.23259		-1.92965	-0.333873			-1.93885	-2.09374
	-1.92878	9.49206		-1.9291	-1.23305		-1.92899	-0.333612			-1.93827	-2.09334
	-1.92812	9.49044		-1.92843	-1.23351		-1.92832	-0.333184			-1.9377	-2.09236
	-1.92745	9.48882		-1.92777	-1.23397		-1.92766	-0.332302			-1.93713	-2.09133
	-1.92679	9.48728		-1.9271	-1.23424		-1.92699	-0.331127			-1.93655	-2.09062
	-1.92612	9.48611		-1.92644	-1.23432		-1.92633	-0.329957			-1.93598	-2.09061
	-1.92546	9.48504		-1.92577	-1.23434		-1.92566	-0.328808			-1.93541	-2.09294
	-1.92479	9.48397		-1.92511	-1.23436		-1.925	-0.327707			-1.93484	-2.09574
	-1.92413	9.48298		-1.92444	-1.23438		-1.92433	-0.327245			-1.93426	-2.09852
	-1.92346	9.48212		-1.92378	-1.23418		-1.92366	-0.32705			-1.93369	-2.10075
	-1.92279	9.48074		-1.92311	-1.23383		-1.923	-0.326834			-1.93312	-2.10206
	-1.92213	9.47937		-1.92244	-1.23345		-1.92233	-0.326287			-1.93254	-2.10137
	-1.92146	9.47799		-1.92178	-1.23307		-1.92167	-0.325581			-1.93197	-2.10009
	-1.9208	9.47668		-1.92111	-1.23269		-1.921	-0.324501			-1.9314	-2.09892
	-1.92013	9.4759		-1.92045	-1.23233		-1.92034	-0.323338			-1.93083	-2.09808
	-1.91947	9.47625		-1.91978	-1.23253		-1.91967	-0.322277			-1.93025	-2.0974
	-1.9188	9.47658		-1.91912	-1.23283		-1.91901	-0.322643			-1.92968	-2.09678
	-1.91813	9.47693		-1.91845	-1.23314		-1.91834	-0.323009			-1.92911	-2.09618
	-1.91747	9.47745		-1.91779	-1.23348		-1.91767	-0.323408			-1.92853	-2.09515
	-1.9168	9.4786		-1.91712	-1.234		-1.91701	-0.323804			-1.92796	-2.09346
	-1.91614	9.47987		-1.91646	-1.23433		-1.91634	-0.324129			-1.92739	-2.09225
	-1.91547	9.48113		-1.91579	-1.23462		-1.91568	-0.323628			-1.92681	-2.09167
	-1.91481	9.4824		-1.91512	-1.23492		-1.91501	-0.323066			-1.92624	-2.09116
	-1.91414	9.48377		-1.91446	-1.23473		-1.91435	-0.322355			-1.92567	-2.09069
	-1.91348	9.48545		-1.91379	-1.23335		-1.91368	-0.321634			-1.9251	-2.09025
	-1.91281	9.48695		-1.91313	-1.23182		-1.91302	-0.320736			-1.92452	-2.08963
	-1.91215	9.4884		-1.91246	-1.23029		-1.91235	-0.318967			-1.92395	-2.08885
	-1.91148	9.48991		-1.9118	-1.22875		-1.91169	-0.317131			-1.92338	-2.08811
	-1.91081	9.49182		-1.91113	-1.22688		-1.91102	-0.31519			-1.9228	-2.08755
	-1.91015	9.49633		-1.91047	-1.22449		-1.91035	-0.313253			-1.92223	-2.08717
	-1.90948	9.50144		-1.9098	-1.22149		-1.90969	-0.311178			-1.92166	-2.08686
	-1.90882	9.50655		-1.90913	-1.21833		-1.90902	-0.307711			-1.92108	-2.0866
	-1.90815	9.51165		-1.90847	-1.21516		-1.90836	-0.304356			-1.92051	-2.08621
	-1.90749	9.51686		-1.9078	-1.21191		-1.90769	-0.301129			-1.91994	-2.08544
	-1.90682	9.52272		-1.90714	-1.20851		-1.90703	-0.297893			-1.91937	-2.08437
	-1.90616	9.52843		-1.90647	-1.20517		-1.90636	-0.29468			-1.91879	-2.0832
	-1.90549	9.53413		-1.90581	-1.20181		-1.90569	-0.291615			-1.91822	-2.08189
	-1.90482	9.53985		-1.90514	-1.19842		-1.90503	-0.288552			-1.91765	-2.08051
	-1.90416	9.54586		-1.90448	-1.19468		-1.90436	-0.285502			-1.91707	-2.07887
	-1.90349	9.55266		-1.90381	-1.19007		-1.9037	-0.282414			-1.9165	-2.07705
	-1.90283	9.55931		-1.90314	-1.1849		-1.90303	-0.278949			-1.91593	-2.07552
	-1.90216	9.56592		-1.90248	-1.17958		-1.90237	-0.275132			-1.91535	-2.07437
	-1.9015	9.57261		-1.90181	-1.17428		-1.9017	-0.271626			-1.91478	-2.07335
	-1.90083	9.57971		-1.90115	-1.16863		-1.90104	-0.268078			-1.91421	-2.0728
	-1.90017	9.58747		-1.90048	-1.1622		-1.90037	-0.264648			-1.91364	-2.07236
	-1.8995	9.59546		-1.89982	-1.15592		-1.89971	-0.261428			-1.91306	-2.07105
	-1.89884	9.60342		-1.89915	-1.1497		-1.89904	-0.258406			-1.91249	-2.06873
	-1.89817	9.6116		-1.89849	-1.1435		-1.89837	-0.255391			-1.91192	-2.06598
	-1.8975	9.62103		-1.89782	-1.13667		-1.89771	-0.252367			-1.91134	-2.06042
	-1.89684	9.63162		-1.89715	-1.12902		-1.89704	-0.249234			-1.91077	-2.05381
	-1.89617	9.64249		-1.89649	-1.12117		-1.89638	-0.2456			-1.9102	-2.048
	-1.89551	9.65342		-1.89582	-1.11342		-1.89571	-0.241856			-1.90963	-2.04257
	-1.89484	9.66477		-1.89516	-1.10595		-1.89505	-0.238249			-1.90905	-2.03722
	-1.89418	9.67885		-1.89449	-1.09796		-1.89438	-0.234648			-1.90848	-2.03307
	-1.89351	9.69282		-1.89383	-1.08875		-1.89372	-0.230854			-1.90791	-2.02903
	-1.89285	9.70696		-1.89316	-1.07925		-1.89305	-0.226288			-1.90733	-2.02463
	-1.89218	9.72115		-1.8925	-1.0698		-1.89238	-0.221701			-1.90676	-2.02015
	-1.89152	9.73703		-1.89183	-1.06034		-1.89172	-0.217072			-1.90619	-2.01547
	-1.89085	9.75623		-1.89116	-1.05056		-1.89105	-0.212472			-1.90562	-2.01
	-1.89018	9.77506		-1.8905	-1.03823		-1.89039	-0.207088			-1.90504	-2.00451
	-1.88952	9.79395		-1.88983	-1.02495		-1.88972	-0.198619			-1.90447	-1.99971
	-1.88885	9.81298		-1.88917	-1.0117		-1.88906	-0.190086			-1.9039	-1.99514
	-1.88819	9.83423		-1.8885	-0.998405		-1.88839	-0.181679			-1.90332	-1.9912
	-1.88752	9.86012		-1.88784	-0.985132		-1.88773	-0.173227			-1.90275	-1.9878
	-1.88686	9.886		-1.88717	-0.970204		-1.88706	-0.163731			-1.90218	-1.98436
	-1.88619	9.91152		-1.88651	-0.954528		-1.8864	-0.149812			-1.9016	-1.98057
	-1.88553	9.93777		-1.88584	-0.938894		-1.88573	-0.133689			-1.90103	-1.97668
	-1.88486	9.96731		-1.88518	-0.923265		-1.88506	-0.117568			-1.90046	-1.97173
	-1.8842	9.99948		-1.88451	-0.906807		-1.8844	-0.101364			-1.89989	-1.96564
	-1.88353	10.0306		-1.88384	-0.888193		-1.88373	-0.08438			-1.89931	-1.9597
	-1.88286	10.0617		-1.88318	-0.868854		-1.88307	-0.06444			-1.89874	-1.95442
	-1.8822	10.0939		-1.88251	-0.849526		-1.8824	-0.044018			-1.89817	-1.9494
	-1.88153	10.129		-1.88185	-0.830173		-1.88174	-0.023494			-1.89759	-1.94436
	-1.88087	10.1665		-1.88118	-0.810403		-1.88107	-0.003006			-1.89702	-1.93935
	-1.8802	10.2035		-1.88052	-0.790169		-1.88041	0.018395			-1.89645	-1.93429
	-1.87954	10.2402		-1.87985	-0.769775		-1.87974	0.04278			-1.89587	-1.92917
	-1.87887	10.2775		-1.87919	-0.749409		-1.87908	0.066845			-1.8953	-1.92404
	-1.8782	10.3165		-1.87852	-0.729076		-1.87841	0.089739			-1.89473	-1.91796
	-1.87754	10.3563		-1.87786	-0.708764		-1.87774	0.111353			-1.89416	-1.91062
	-1.87687	10.3943		-1.87719	-0.686441		-1.87708	0.13285			-1.89358	-1.90272
	-1.87621	10.4321		-1.87652	-0.663513		-1.87641	0.158244			-1.89301	-1.89461
	-1.87554	10.4704		-1.87586	-0.64053		-1.87575	0.184083			-1.89244	-1.8865
	-1.87488	10.5097		-1.87519	-0.617566		-1.87508	0.209841			-1.89186	-1.87751
	-1.87421	10.5494		-1.87453	-0.594442		-1.87442	0.235511			-1.89129	-1.8675
	-1.87355	10.588		-1.87386	-0.5712		-1.87375	0.261249			-1.89072	-1.85773
	-1.87288	10.6265		-1.8732	-0.547768		-1.87309	0.288838			-1.89014	-1.84823
	-1.87222	10.6655		-1.87253	-0.524427		-1.87242	0.31731			-1.88957	-1.83842
	-1.87155	10.705		-1.87187	-0.501094		-1.87176	0.345667			-1.889	-1.8273
	-1.87088	10.7444		-1.8712	-0.477904		-1.87109	0.374176			-1.88843	-1.81517
	-1.87022	10.7826		-1.87054	-0.455335		-1.87042	0.402537			-1.88785	-1.8033
	-1.86955	10.821		-1.86987	-0.432858		-1.86976	0.431559			-1.88728	-1.79158
	-1.86889	10.8591		-1.8692	-0.410436		-1.86909	0.460226			-1.88671	-1.77968
	-1.86822	10.8969		-1.86854	-0.387935		-1.86843	0.488764			-1.88613	-1.7675
	-1.86756	10.9343		-1.86787	-0.365719		-1.86776	0.51708			-1.88556	-1.7549
	-1.86689	10.9714		-1.86721	-0.344146		-1.8671	0.545454			-1.88499	-1.74187
	-1.86623	11.0086		-1.86654	-0.322927		-1.86643	0.573002			-1.88442	-1.72857
	-1.86556	11.0442		-1.86588	-0.301618		-1.86577	0.600616			-1.88384	-1.71511
	-1.86489	11.0773		-1.86521	-0.280282		-1.8651	0.628427			-1.88327	-1.70144
	-1.86423	11.1091		-1.86454	-0.259643		-1.86444	0.655935			-1.8827	-1.68855
	-1.86356	11.1405		-1.86388	-0.24003		-1.86377	0.683445			-1.88212	-1.67831
	-1.8629	11.172		-1.86321	-0.220595		-1.8631	0.709099			-1.88155	-1.66899
	-1.86223	11.2034		-1.86255	-0.201284		-1.86244	0.734513			-1.88098	-1.65983
	-1.86157	11.2342		-1.86188	-0.181963		-1.86177	0.75966			-1.88041	-1.65105
	-1.8609	11.2627		-1.86122	-0.162894		-1.86111	0.784985			-1.87983	-1.64189
	-1.86024	11.291		-1.86055	-0.144799		-1.86044	0.809851			-1.87926	-1.63184
	-1.85957	11.3183		-1.85989	-0.126978		-1.85978	0.832477			-1.87869	-1.62163
	-1.85891	11.3434		-1.85922	-0.109239		-1.85911	0.855125			-1.87811	-1.61209
	-1.85824	11.3664		-1.85856	-0.091428		-1.85844	0.877697			-1.87754	-1.6034
	-1.85757	11.3873		-1.85789	-0.075447		-1.85778	0.900415			-1.87697	-1.59498
	-1.85691	11.4093		-1.85722	-0.063475		-1.85711	0.922251			-1.8764	-1.58716
	-1.85624	11.4316		-1.85656	-0.052301		-1.85645	0.939969			-1.87582	-1.57956
	-1.85558	11.453		-1.85589	-0.041062		-1.85578	0.956694			-1.87525	-1.57347
	-1.85491	11.4713		-1.85523	-0.029891		-1.85512	0.973743			-1.87468	-1.56784
	-1.85425	11.4839		-1.85456	-0.019182		-1.85445	0.990841			-1.8741	-1.56157
	-1.85358	11.4963		-1.8539	-0.010796		-1.85379	1.00635			-1.87353	-1.55452
	-1.85292	11.5088		-1.85323	-0.002761		-1.85312	1.01679			-1.87296	-1.5475
	-1.85225	11.5199		-1.85257	0.00525		-1.85246	1.02593			-1.87238	-1.54231
	-1.85159	11.5269		-1.8519	0.013241		-1.85179	1.03503			-1.87181	-1.53731
	-1.85092	11.5305		-1.85123	0.019464		-1.85112	1.04408			-1.87124	-1.53377
	-1.85025	11.534		-1.85057	0.022667		-1.85046	1.05215			-1.87067	-1.53123
	-1.84959	11.5376		-1.8499	0.025484		-1.84979	1.05658			-1.87009	-1.52835
	-1.84892	11.5401		-1.84924	0.028276		-1.84913	1.05941			-1.86952	-1.52463
	-1.84826	11.5381		-1.84857	0.031082		-1.84846	1.06227			-1.86895	-1.52088
	-1.84759	11.5341		-1.84791	0.031133		-1.8478	1.06446			-1.86837	-1.5171
	-1.84693	11.53		-1.84724	0.029077		-1.84713	1.06598			-1.8678	-1.51329
	-1.84626	11.5254		-1.84658	0.026785		-1.84647	1.06364			-1.86723	-1.50951
	-1.8456	11.5196		-1.84591	0.024496		-1.8458	1.06038			-1.86665	-1.50579
	-1.84493	11.5121		-1.84525	0.022129		-1.84513	1.05707			-1.86608	-1.50205
	-1.84427	11.5028		-1.84458	0.018761		-1.84447	1.05356			-1.86551	-1.4998
	-1.8436	11.4934		-1.84391	0.012363		-1.8438	1.0498			-1.86494	-1.49849
	-1.84293	11.4832		-1.84325	0.005662		-1.84314	1.04352			-1.86436	-1.49772
	-1.84227	11.4725		-1.84258	-0.000991		-1.84247	1.03667			-1.86379	-1.49807
	-1.8416	11.4607		-1.84192	-0.007658		-1.84181	1.02979			-1.86322	-1.49866
	-1.84094	11.4482		-1.84125	-0.014735		-1.84114	1.02155			-1.86264	-1.50081
	-1.84027	11.4357		-1.84059	-0.022442		-1.84048	1.01301			-1.86207	-1.50357
	-1.83961	11.4209		-1.83992	-0.030748		-1.83981	1.00242			-1.8615	-1.507
	-1.83894	11.4055		-1.83926	-0.039371		-1.83915	0.991252			-1.86092	-1.51124
	-1.83828	11.3894		-1.83859	-0.048334		-1.83848	0.980131			-1.86035	-1.51632
	-1.83761	11.373		-1.83793	-0.057979		-1.83781	0.967909			-1.85978	-1.52304
	-1.83694	11.3563		-1.83726	-0.068039		-1.83715	0.955392			-1.85921	-1.53027
	-1.83628	11.3381		-1.83659	-0.078155		-1.83648	0.942183			-1.85863	-1.53799
	-1.83561	11.3198		-1.83593	-0.088282		-1.83582	0.928911			-1.85806	-1.5461
	-1.83495	11.3016		-1.83526	-0.0991		-1.83515	0.915387			-1.85749	-1.55467
	-1.83428	11.2835		-1.8346	-0.110636		-1.83449	0.900966			-1.85692	-1.56361
	-1.83362	11.2655		-1.83393	-0.122384		-1.83382	0.886847			-1.85634	-1.57266
	-1.83295	11.2473		-1.83327	-0.13424		-1.83316	0.873512			-1.85577	-1.58148
	-1.83229	11.23		-1.8326	-0.146102		-1.83249	0.860291			-1.8552	-1.59009
	-1.83162	11.2156		-1.83194	-0.158643		-1.83183	0.846373			-1.85462	-1.59893
	-1.83096	11.2012		-1.83127	-0.171687		-1.83116	0.831349			-1.85405	-1.60799
	-1.83029	11.1861		-1.83061	-0.184716		-1.83049	0.816527			-1.85348	-1.61703
	-1.82962	11.1703		-1.82994	-0.19779		-1.82983	0.802834			-1.8529	-1.62603
	-1.82896	11.1543		-1.82927	-0.21083		-1.82916	0.78928			-1.85233	-1.63497
	-1.82829	11.1381		-1.82861	-0.224313		-1.8285	0.775502			-1.85176	-1.64364
	-1.82763	11.1219		-1.82794	-0.238492		-1.82783	0.76134			-1.85119	-1.65203
	-1.82696	11.1047		-1.82728	-0.253055		-1.82717	0.747634			-1.85061	-1.66001
	-1.8263	11.0871		-1.82661	-0.267656		-1.8265	0.735033			-1.85004	-1.66741
	-1.82563	11.07		-1.82595	-0.282195		-1.82584	0.722486			-1.84947	-1.67439
	-1.82496	11.0534		-1.82528	-0.296799		-1.82517	0.71012			-1.84889	-1.68116
	-1.8243	11.0368		-1.82462	-0.310544		-1.82451	0.69845			-1.84832	-1.68759
	-1.82363	11.0198		-1.82395	-0.323126		-1.82384	0.687588			-1.84775	-1.69418
	-1.82297	11.0028		-1.82328	-0.335449		-1.82317	0.676602			-1.84718	-1.70059
	-1.8223	10.9865		-1.82262	-0.347813		-1.82251	0.665069			-1.8466	-1.70678
	-1.82164	10.972		-1.82195	-0.360978		-1.82184	0.653082			-1.84603	-1.71141
	-1.82097	10.9571		-1.82129	-0.374276		-1.82118	0.640668			-1.84546	-1.71542
	-1.82031	10.9406		-1.82062	-0.387109		-1.82051	0.629322			-1.84488	-1.71942
	-1.81964	10.9241		-1.81996	-0.399948		-1.81985	0.618458			-1.84431	-1.72394
	-1.81898	10.9089		-1.81929	-0.413117		-1.81918	0.607601			-1.84374	-1.72896
	-1.81831	10.8946		-1.81863	-0.427168		-1.81852	0.596562			-1.84316	-1.73238
	-1.81764	10.88		-1.81796	-0.440964		-1.81785	0.585511			-1.84259	-1.73546
	-1.81698	10.863		-1.8173	-0.45396		-1.81718	0.57516			-1.84202	-1.73855
	-1.81631	10.8462		-1.81663	-0.466598		-1.81652	0.564992			-1.84144	-1.74208
	-1.81565	10.8303		-1.81596	-0.479084		-1.81585	0.554789			-1.84087	-1.7461
	-1.81498	10.8144		-1.8153	-0.491483		-1.81519	0.544132			-1.8403	-1.75093
	-1.81432	10.7985		-1.81463	-0.502545		-1.81452	0.533897			-1.83973	-1.75588
	-1.81365	10.7827		-1.81397	-0.512771		-1.81386	0.524313			-1.83915	-1.76084
	-1.81299	10.7674		-1.8133	-0.522968		-1.81319	0.514825			-1.83858	-1.76507
	-1.81232	10.7532		-1.81264	-0.533667		-1.81253	0.505269			-1.83801	-1.76911
	-1.81166	10.7389		-1.81197	-0.544672		-1.81186	0.495324			-1.83743	-1.77314
	-1.81099	10.7241		-1.8113	-0.555288		-1.8112	0.48551			-1.83686	-1.77714
	-1.81032	10.7086		-1.81064	-0.565631		-1.81053	0.475873			-1.83629	-1.78136
	-1.80966	10.694		-1.80997	-0.576018		-1.80986	0.46632			-1.83572	-1.78656
	-1.80899	10.6799		-1.80931	-0.58699		-1.8092	0.456551			-1.83514	-1.79172
	-1.80833	10.6655		-1.80864	-0.597859		-1.80853	0.446282			-1.83457	-1.79581
	-1.80766	10.6507		-1.80798	-0.608039		-1.80787	0.436977			-1.834	-1.79952
	-1.807	10.6359		-1.80731	-0.617938		-1.8072	0.428238			-1.83342	-1.80307
	-1.80633	10.6233		-1.80665	-0.628054		-1.80654	0.41955			-1.83285	-1.80642
	-1.80567	10.6119		-1.80598	-0.638654		-1.80587	0.410754			-1.83228	-1.80914
	-1.805	10.6011		-1.80532	-0.649238		-1.8052	0.40191			-1.8317	-1.81104
	-1.80434	10.5897		-1.80465	-0.659279		-1.80454	0.394032			-1.83113	-1.81265
	-1.80367	10.5776		-1.80398	-0.669109		-1.80387	0.386399			-1.83056	-1.81402
	-1.803	10.5666		-1.80332	-0.678838		-1.80321	0.378839			-1.82999	-1.81515
	-1.80234	10.556		-1.80265	-0.687895		-1.80254	0.371287			-1.82941	-1.81582
	-1.80167	10.5454		-1.80199	-0.695916		-1.80188	0.363922			-1.82884	-1.81603
	-1.80101	10.5342		-1.80132	-0.70341		-1.80121	0.357591			-1.82827	-1.81608
	-1.80034	10.523		-1.80066	-0.710786		-1.80055	0.351476			-1.82769	-1.81596
	-1.79968	10.5118		-1.79999	-0.718603		-1.79988	0.345398			-1.82712	-1.81575
	-1.79901	10.5007		-1.79933	-0.727231		-1.79922	0.33912			-1.82655	-1.81569
	-1.79835	10.4889		-1.79866	-0.735347		-1.79855	0.333143			-1.82598	-1.8158
	-1.79768	10.4762		-1.798	-0.742824		-1.79788	0.328338			-1.8254	-1.81635
	-1.79701	10.4638		-1.79733	-0.750129		-1.79722	0.323729			-1.82483	-1.81825
	-1.79635	10.4523		-1.79666	-0.757786		-1.79655	0.319091			-1.82426	-1.82115
	-1.79568	10.441		-1.796	-0.765693		-1.79589	0.314077			-1.82368	-1.82411
	-1.79502	10.4299		-1.79533	-0.773013		-1.79522	0.308973			-1.82311	-1.82715
	-1.79435	10.4192		-1.79467	-0.77995		-1.79456	0.304377			-1.82254	-1.83015
	-1.79369	10.4095		-1.794	-0.786809		-1.79389	0.299816			-1.82197	-1.83307
	-1.79302	10.4		-1.79334	-0.793762		-1.79323	0.295206			-1.82139	-1.83599
	-1.79236	10.3908		-1.79267	-0.800828		-1.79256	0.290442			-1.82082	-1.83907
	-1.79169	10.3803		-1.79201	-0.807811		-1.7919	0.285745			-1.82025	-1.84231
	-1.79103	10.3695		-1.79134	-0.814712		-1.79123	0.281254			-1.81967	-1.84555
	-1.79036	10.359		-1.79067	-0.821638		-1.79056	0.27678			-1.8191	-1.84873
	-1.78969	10.3488		-1.79001	-0.827967		-1.7899	0.272326			-1.81853	-1.85195
	-1.78903	10.3385		-1.78934	-0.833938		-1.78923	0.267891			-1.81795	-1.85539
	-1.78836	10.3274		-1.78868	-0.838728		-1.78857	0.263842			-1.81738	-1.85896
	-1.7877	10.3161		-1.78801	-0.842939		-1.7879	0.26018			-1.81681	-1.86228
	-1.78703	10.3066		-1.78735	-0.847244		-1.78724	0.256574			-1.81624	-1.86483
	-1.78637	10.2974		-1.78668	-0.852671		-1.78657	0.252946			-1.81566	-1.86682
	-1.7857	10.2878		-1.78602	-0.859153		-1.78591	0.248857			-1.81509	-1.86828
	-1.78503	10.2773		-1.78535	-0.864932		-1.78524	0.244719			-1.81452	-1.86936
	-1.78437	10.2668		-1.78469	-0.870057		-1.78458	0.240638			-1.81394	-1.87073
	-1.7837	10.2585		-1.78402	-0.875043		-1.78391	0.236591			-1.81337	-1.87316
	-1.78304	10.2506		-1.78335	-0.879226		-1.78324	0.232537			-1.8128	-1.87587
	-1.78237	10.2426		-1.78269	-0.882714		-1.78258	0.228548			-1.81222	-1.87818
	-1.78171	10.2345		-1.78202	-0.886368		-1.78191	0.225042			-1.81165	-1.8804
	-1.78104	10.2265		-1.78136	-0.890095		-1.78125	0.221594			-1.81108	-1.88264
	-1.78038	10.2184		-1.78069	-0.893981		-1.78058	0.218149			-1.81051	-1.88513
	-1.77971	10.2104		-1.78003	-0.89831		-1.77992	0.214529			-1.80993	-1.8878
	-1.77905	10.2021		-1.77936	-0.902601		-1.77925	0.21053			-1.80936	-1.89124
	-1.77838	10.1938		-1.77869	-0.906349		-1.77859	0.206935			-1.80879	-1.89467
	-1.77771	10.1861		-1.77803	-0.909922		-1.77792	0.20338			-1.80821	-1.8982
	-1.77705	10.1791		-1.77736	-0.913392		-1.77726	0.199818			-1.80764	-1.90239
	-1.77638	10.1722		-1.7767	-0.916696		-1.77659	0.196615			-1.80707	-1.90627
	-1.77572	10.1653		-1.77603	-0.919577		-1.77592	0.193901			-1.80649	-1.90907
	-1.77505	10.1585		-1.77537	-0.922008		-1.77526	0.19176			-1.80592	-1.91184
	-1.77439	10.1522		-1.7747	-0.924483		-1.77459	0.189651			-1.80535	-1.91472
	-1.77372	10.1463		-1.77404	-0.927872		-1.77393	0.187549			-1.80478	-1.91822
	-1.77306	10.14		-1.77337	-0.932074		-1.77326	0.184927			-1.8042	-1.92195
	-1.77239	10.1324		-1.77271	-0.93579		-1.7726	0.181606			-1.80363	-1.92588
	-1.77172	10.1246		-1.77204	-0.939097		-1.77193	0.178371			-1.80306	-1.92982
	-1.77106	10.1168		-1.77137	-0.942248		-1.77127	0.175357			-1.80248	-1.93313
	-1.77039	10.1091		-1.77071	-0.944818		-1.7706	0.172449			-1.80191	-1.93552
	-1.76973	10.1011		-1.77004	-0.947123		-1.76993	0.168975			-1.80134	-1.9383
	-1.76906	10.0926		-1.76938	-0.949927		-1.76927	0.164615			-1.80077	-1.94119
	-1.7684	10.0843		-1.76871	-0.953089		-1.7686	0.159748			-1.80019	-1.94409
	-1.76773	10.0765		-1.76805	-0.956381		-1.76794	0.154811			-1.79962	-1.94696
	-1.76707	10.0689		-1.76738	-0.959976		-1.76727	0.149863			-1.79905	-1.94985
	-1.7664	10.0616		-1.76672	-0.963452		-1.76661	0.145414			-1.79847	-1.95295
	-1.76574	10.0544		-1.76605	-0.96617		-1.76594	0.14173			-1.7979	-1.95607
	-1.76507	10.048		-1.76538	-0.968439		-1.76528	0.138459			-1.79733	-1.95908
	-1.76441	10.0426		-1.76472	-0.970534		-1.76461	0.135263			-1.79676	-1.96204
	-1.76374	10.037		-1.76405	-0.972274		-1.76395	0.132063			-1.79618	-1.96446
	-1.76307	10.0303		-1.76339	-0.973622		-1.76328	0.12866			-1.79561	-1.96578
	-1.76241	10.0236		-1.76272	-0.97467		-1.76261	0.125377			-1.79504	-1.9663
	-1.76174	10.0164		-1.76206	-0.975626		-1.76195	0.122336			-1.79446	-1.96686
	-1.76108	10.009		-1.76139	-0.97679		-1.76128	0.119388			-1.79389	-1.96782
	-1.76041	10.0017		-1.76073	-0.978276		-1.76062	0.116426			-1.79332	-1.96949
	-1.75975	9.99469		-1.76006	-0.979751		-1.75995	0.113098			-1.79275	-1.97124
	-1.75908	9.98773		-1.7594	-0.981106		-1.75929	0.109646			-1.79217	-1.97304
	-1.75842	9.98213		-1.75873	-0.982454		-1.75862	0.106339			-1.7916	-1.97474
	-1.75775	9.97663		-1.75806	-0.984305		-1.75795	0.103069			-1.79103	-1.9769
	-1.75708	9.96998		-1.7574	-0.9867		-1.75729	0.09981			-1.79045	-1.98052
	-1.75642	9.96285		-1.75673	-0.989606		-1.75662	0.096575			-1.78988	-1.98672
	-1.75575	9.95566		-1.75607	-0.992873		-1.75596	0.093317			-1.78931	-1.99142
	-1.75509	9.94959		-1.7554	-0.996169		-1.75529	0.090038			-1.78873	-1.99551
	-1.75442	9.94353		-1.75474	-0.999235		-1.75463	0.086778			-1.78816	-1.99891
	-1.75376	9.93763		-1.75407	-1.00201		-1.75396	0.083507			-1.78759	-2.00206
	-1.75309	9.93179		-1.75341	-1.00365		-1.7533	0.080281			-1.78702	-2.00548
	-1.75243	9.92664		-1.75274	-1.00452		-1.75263	0.077448			-1.78644	-2.00915
	-1.75176	9.92253		-1.75208	-1.00548		-1.75197	0.074962			-1.78587	-2.0128
	-1.7511	9.91835		-1.75141	-1.00691		-1.7513	0.072573			-1.7853	-2.01644
	-1.75043	9.91381		-1.75074	-1.00883		-1.75063	0.070167			-1.78472	-2.01867
	-1.74976	9.9091		-1.75008	-1.01173		-1.74997	0.06737			-1.78415	-2.02019
	-1.7491	9.90439		-1.74941	-1.01519		-1.7493	0.064385			-1.78358	-2.02143
	-1.74843	9.89972		-1.74875	-1.01866		-1.74864	0.06141			-1.783	-2.02265
	-1.74777	9.89521		-1.74808	-1.02218		-1.74797	0.058438			-1.78243	-2.02389
	-1.7471	9.89094		-1.74742	-1.02553		-1.74731	0.055409			-1.78186	-2.02531
	-1.74644	9.88677		-1.74675	-1.02842		-1.74664	0.052422			-1.78129	-2.02648
	-1.74577	9.88273		-1.74609	-1.03111		-1.74598	0.049759			-1.78071	-2.02728
	-1.7451	9.8788		-1.74542	-1.03378		-1.74531	0.047233			-1.78014	-2.028
	-1.74444	9.87416		-1.74476	-1.03637		-1.74465	0.044701			-1.77957	-2.02834
	-1.74377	9.86902		-1.74409	-1.03907		-1.74398	0.042203			-1.77899	-2.02767
	-1.74311	9.86382		-1.74342	-1.04193		-1.74331	0.039529			-1.77842	-2.02665
	-1.74244	9.85856		-1.74276	-1.04482		-1.74265	0.036579			-1.77785	-2.02558
	-1.74178	9.85328		-1.74209	-1.04785		-1.74198	0.033574			-1.77727	-2.02451
	-1.74111	9.84838		-1.74143	-1.05096		-1.74132	0.030558			-1.7767	-2.02419
	-1.74045	9.84374		-1.74076	-1.05297		-1.74065	0.027501			-1.77613	-2.02491
	-1.73978	9.83942		-1.7401	-1.05433		-1.73999	0.024839			-1.77556	-2.02586
	-1.73912	9.83627		-1.73943	-1.05569		-1.73932	0.0229			-1.77498	-2.02672
	-1.73845	9.83352		-1.73876	-1.057		-1.73866	0.021192			-1.77441	-2.02757
	-1.73778	9.8306		-1.7381	-1.05848		-1.73799	0.019383			-1.77384	-2.02679
	-1.73712	9.82761		-1.73743	-1.06058		-1.73733	0.017121			-1.77327	-2.02451
	-1.73645	9.82487		-1.73677	-1.06298		-1.73666	0.015214			-1.77269	-2.02178
	-1.73579	9.82246		-1.7361	-1.06539		-1.73599	0.014028			-1.77212	-2.01893
	-1.73512	9.82031		-1.73544	-1.06788		-1.73533	0.013026			-1.77155	-2.01609
	-1.73446	9.81869		-1.73477	-1.07018		-1.73466	0.012198			-1.77097	-2.01424
	-1.73379	9.81722		-1.73411	-1.07219		-1.734	0.011566			-1.7704	-2.01326
	-1.73313	9.81539		-1.73344	-1.07409		-1.73333	0.01038			-1.76983	-2.01192
	-1.73246	9.81337		-1.73278	-1.07611		-1.73267	0.008604			-1.76925	-2.0102
	-1.73179	9.81047		-1.73211	-1.07819		-1.732	0.00669			-1.76868	-2.00849
	-1.73113	9.80675		-1.73144	-1.08038		-1.73134	0.00451			-1.76811	-2.00637
	-1.73046	9.80296		-1.73078	-1.08292		-1.73067	0.002102			-1.76754	-2.00386
	-1.7298	9.8001		-1.73011	-1.08569		-1.73	-0.000148			-1.76696	-2.00163
	-1.72913	9.79754		-1.72945	-1.08842		-1.72934	-0.002206			-1.76639	-1.99968
	-1.72847	9.79394		-1.72878	-1.09086		-1.72867	-0.004234			-1.76582	-1.99778
	-1.7278	9.78997		-1.72812	-1.09276		-1.72801	-0.006401			-1.76524	-1.99615
	-1.72714	9.78593		-1.72745	-1.09432		-1.72734	-0.008638			-1.76467	-1.99467
	-1.72647	9.78159		-1.72679	-1.0957		-1.72668	-0.010446			-1.7641	-1.9929
	-1.72581	9.77727		-1.72612	-1.09713		-1.72601	-0.012059			-1.76353	-1.99086
	-1.72514	9.77318		-1.72545	-1.09873		-1.72535	-0.013659			-1.76295	-1.98882
	-1.72447	9.76913		-1.72479	-1.10014		-1.72468	-0.015208			-1.76238	-1.98704
	-1.72381	9.76603		-1.72412	-1.10089		-1.72402	-0.016745			-1.76181	-1.98562
	-1.72314	9.76357		-1.72346	-1.10148		-1.72335	-0.018307			-1.76123	-1.98403
	-1.72248	9.76132		-1.72279	-1.10206		-1.72268	-0.019876			-1.76066	-1.9823
	-1.72181	9.75945		-1.72213	-1.10256		-1.72202	-0.021406			-1.76009	-1.98054
	-1.72115	9.75767		-1.72146	-1.10314		-1.72135	-0.022866			-1.75951	-1.9786
	-1.72048	9.75577		-1.7208	-1.10398		-1.72069	-0.024335			-1.75894	-1.97646
	-1.71982	9.75384		-1.72013	-1.10483		-1.72002	-0.025855			-1.75837	-1.97412
	-1.71915	9.75208		-1.71947	-1.10567		-1.71936	-0.027396			-1.75779	-1.97161
	-1.71849	9.75047		-1.7188	-1.10643		-1.71869	-0.028858			-1.75722	-1.96911
	-1.71782	9.74889		-1.71813	-1.10682		-1.71802	-0.030208			-1.75665	-1.9668
	-1.71715	9.7474		-1.71747	-1.10676		-1.71736	-0.031478			-1.75608	-1.965
	-1.71649	9.74592		-1.7168	-1.10671		-1.71669	-0.032467			-1.7555	-1.96455
	-1.71582	9.74301		-1.71614	-1.10683		-1.71603	-0.033286			-1.75493	-1.96443
	-1.71516	9.73946		-1.71547	-1.10727		-1.71536	-0.034342			-1.75436	-1.96434
	-1.71449	9.73566		-1.71481	-1.10775		-1.7147	-0.03568			-1.75378	-1.96443
	-1.71383	9.7316		-1.71414	-1.10816		-1.71403	-0.037045			-1.75321	-1.96453
	-1.71316	9.72749		-1.71348	-1.10858		-1.71337	-0.038316			-1.75264	-1.96444
	-1.7125	9.72392		-1.71281	-1.10898		-1.7127	-0.03953			-1.75207	-1.96436
	-1.71183	9.72065		-1.71215	-1.10933		-1.71204	-0.040932			-1.75149	-1.96429
	-1.71117	9.71827		-1.71148	-1.10973		-1.71137	-0.042524			-1.75092	-1.96449
	-1.7105	9.71627		-1.71081	-1.11017		-1.7107	-0.044153			-1.75035	-1.96526
	-1.70983	9.71431		-1.71015	-1.11062		-1.71004	-0.045857			-1.74977	-1.96712
	-1.70917	9.71164		-1.70948	-1.11116		-1.70937	-0.047502			-1.7492	-1.969
	-1.7085	9.7085		-1.70882	-1.11171		-1.70871	-0.048818			-1.74863	-1.97086
	-1.70784	9.70484		-1.70815	-1.11206		-1.70804	-0.04991			-1.74805	-1.97248
	-1.70717	9.70099		-1.70749	-1.11233		-1.70738	-0.050981			-1.74748	-1.97301
	-1.70651	9.69712		-1.70682	-1.11261		-1.70671	-0.052022			-1.74691	-1.97246
	-1.70584	9.69351		-1.70616	-1.11299		-1.70605	-0.05317			-1.74634	-1.97191
	-1.70518	9.69009		-1.70549	-1.11351		-1.70538	-0.054501			-1.74576	-1.97136
	-1.70451	9.68691		-1.70482	-1.11409		-1.70471	-0.055837			-1.74519	-1.96979
	-1.70384	9.68376		-1.70416	-1.1147		-1.70405	-0.056807			-1.74462	-1.97056
	-1.70318	9.68062		-1.70349	-1.11533		-1.70338	-0.057507			-1.74404	-1.97206
	-1.70251	9.67687		-1.70283	-1.11606		-1.70272	-0.058074			-1.74347	-1.97353
	-1.70185	9.67284		-1.70216	-1.11672		-1.70205	-0.05848			-1.7429	-1.97537
	-1.70118	9.66825		-1.7015	-1.11723		-1.70139	-0.058987			-1.74233	-1.97888
	-1.70052	9.66358		-1.70083	-1.11775		-1.70072	-0.059704			-1.74175	-1.98252
	-1.69985	9.65885		-1.70017	-1.11836		-1.70006	-0.060501			-1.74118	-1.98543
	-1.69919	9.6543		-1.6995	-1.11912		-1.69939	-0.062145			-1.74061	-1.98829
	-1.69852	9.65082		-1.69884	-1.11992		-1.69873	-0.064529			-1.74003	-1.99114
	-1.69785	9.64794		-1.69817	-1.12071		-1.69806	-0.06673			-1.73946	-1.99355
	-1.69719	9.64512		-1.6975	-1.12151		-1.69739	-0.068644			-1.73889	-1.99561
	-1.69652	9.6423		-1.69684	-1.12231		-1.69673	-0.070399			-1.73832	-1.99809
	-1.69586	9.6397		-1.69617	-1.1232		-1.69606	-0.071908			-1.73774	-2.00058
	-1.69519	9.63799		-1.69551	-1.12443		-1.6954	-0.073242			-1.73717	-2.00306
	-1.69453	9.6369		-1.69484	-1.126		-1.69473	-0.07447			-1.7366	-2.00548
	-1.69386	9.63579		-1.69418	-1.12756		-1.69407	-0.075608			-1.73602	-2.00765
	-1.6932	9.63417		-1.69351	-1.12905		-1.6934	-0.076725			-1.73545	-2.00957
	-1.69253	9.63199		-1.69284	-1.13044		-1.69274	-0.077818			-1.73488	-2.01147
	-1.69186	9.6295		-1.69218	-1.13166		-1.69207	-0.078907			-1.7343	-2.01338
	-1.6912	9.6269		-1.69151	-1.13278		-1.69141	-0.080034			-1.73373	-2.01489
	-1.69053	9.62431		-1.69085	-1.134		-1.69074	-0.081185			-1.73316	-2.01512
	-1.68987	9.62187		-1.69018	-1.13545		-1.69007	-0.082159			-1.73259	-2.01465
	-1.6892	9.61947		-1.68952	-1.13703		-1.68941	-0.082741			-1.73201	-2.01417
	-1.68854	9.61673		-1.68885	-1.1387		-1.68874	-0.08315			-1.73144	-2.0137
	-1.68787	9.6138		-1.68819	-1.14043		-1.68808	-0.083619			-1.73087	-2.01398
	-1.68721	9.61089		-1.68752	-1.14218		-1.68741	-0.084113			-1.73029	-2.01751
	-1.68654	9.60825		-1.68686	-1.14394		-1.68675	-0.08523			-1.72972	-2.02128
	-1.68588	9.60565		-1.68619	-1.14572		-1.68608	-0.08698			-1.72915	-2.02504
	-1.68521	9.60288		-1.68552	-1.14751		-1.68542	-0.088889			-1.72857	-2.02872
	-1.68454	9.60005		-1.68486	-1.14932		-1.68475	-0.09085			-1.728	-2.0316
	-1.68388	9.59705		-1.68419	-1.15125		-1.68409	-0.092767			-1.72743	-2.03335
	-1.68321	9.59371		-1.68353	-1.15336		-1.68342	-0.09411			-1.72686	-2.03486
	-1.68255	9.59123		-1.68286	-1.15526		-1.68275	-0.095067			-1.72628	-2.03638
	-1.68188	9.5897		-1.6822	-1.15683		-1.68209	-0.095779			-1.72571	-2.03787
	-1.68122	9.58833		-1.68153	-1.15826		-1.68142	-0.096245			-1.72514	-2.03869
	-1.68055	9.58664		-1.68087	-1.15957		-1.68076	-0.096662			-1.72456	-2.03831
	-1.67989	9.58463		-1.6802	-1.16078		-1.68009	-0.097068			-1.72399	-2.03785
	-1.67922	9.58214		-1.67954	-1.16209		-1.67943	-0.097472			-1.72342	-2.03739
	-1.67856	9.57925		-1.67887	-1.16349		-1.67876	-0.097653			-1.72284	-2.03693
	-1.67789	9.57627		-1.6782	-1.16491		-1.6781	-0.097681			-1.72227	-2.03671
	-1.67722	9.57362		-1.67754	-1.1662		-1.67743	-0.097899			-1.7217	-2.03652
	-1.67656	9.57118		-1.67687	-1.16709		-1.67677	-0.098532			-1.72113	-2.0363
	-1.67589	9.56926		-1.67621	-1.16793		-1.6761	-0.099472			-1.72055	-2.03607
	-1.67523	9.56788		-1.67554	-1.16863		-1.67543	-0.100763			-1.71998	-2.03585
	-1.67456	9.56652		-1.67488	-1.16933		-1.67477	-0.102236			-1.71941	-2.03545
	-1.6739	9.56465		-1.67421	-1.17002		-1.6741	-0.103622			-1.71883	-2.03518
	-1.67323	9.56253		-1.67355	-1.1707		-1.67344	-0.104769			-1.71826	-2.03497
	-1.67257	9.56022		-1.67288	-1.17131		-1.67277	-0.105662			-1.71769	-2.03476
	-1.6719	9.55771		-1.67222	-1.17177		-1.67211	-0.106383			-1.71712	-2.03455
	-1.67124	9.55539		-1.67155	-1.17224		-1.67144	-0.107049			-1.71654	-2.03408
	-1.67057	9.5536		-1.67088	-1.17271		-1.67077	-0.107414			-1.71597	-2.03431
	-1.6699	9.55203		-1.67022	-1.17318		-1.67011	-0.107297			-1.7154	-2.03488
	-1.66924	9.55091		-1.66955	-1.17355		-1.66944	-0.10717			-1.71482	-2.03547
	-1.66857	9.55002		-1.66889	-1.17384		-1.66878	-0.107178			-1.71425	-2.03629
	-1.66791	9.54883		-1.66822	-1.17412		-1.66811	-0.107211			-1.71368	-2.03761
	-1.66724	9.54728		-1.66756	-1.17439		-1.66745	-0.10787			-1.71311	-2.03736
	-1.66658	9.54568		-1.66689	-1.17461		-1.66678	-0.109305			-1.71253	-2.03623
	-1.66591	9.54417		-1.66623	-1.17465		-1.66612	-0.109945			-1.71196	-2.0351
	-1.66525	9.54269		-1.66556	-1.17462		-1.66545	-0.110022			-1.71139	-2.03382
	-1.66458	9.54101		-1.66489	-1.17455		-1.66479	-0.110097			-1.71081	-2.03229
	-1.66391	9.53924		-1.66423	-1.17434		-1.66412	-0.110219			-1.71024	-2.03127
	-1.66325	9.53726		-1.66356	-1.17404		-1.66345	-0.110438			-1.70967	-2.03078
	-1.66258	9.53504		-1.6629	-1.17373		-1.66279	-0.11087			-1.7091	-2.03034
	-1.66192	9.53275		-1.66223	-1.17342		-1.66212	-0.111575			-1.70852	-2.02969
	-1.66125	9.53044		-1.66157	-1.17319		-1.66146	-0.112286			-1.70795	-2.02879
	-1.66059	9.52814		-1.6609	-1.17325		-1.66079	-0.112892			-1.70738	-2.02784
	-1.65992	9.52648		-1.66024	-1.17338		-1.66013	-0.113268			-1.7068	-2.02692
	-1.65926	9.52526		-1.65957	-1.17357		-1.65946	-0.113639			-1.70623	-2.02596
	-1.65859	9.52411		-1.65891	-1.17376		-1.6588	-0.11403			-1.70566	-2.02469
	-1.65793	9.52323		-1.65824	-1.17395		-1.65813	-0.114419			-1.70508	-2.02309
	-1.65726	9.52247		-1.65757	-1.1741		-1.65746	-0.114551			-1.70451	-2.02203
	-1.65659	9.52155		-1.65691	-1.17403		-1.6568	-0.114239			-1.70394	-2.02192
	-1.65593	9.52057		-1.65624	-1.17378		-1.65613	-0.114231			-1.70337	-2.02202
	-1.65526	9.51959		-1.65558	-1.17351		-1.65547	-0.114526			-1.70279	-2.02211
	-1.6546	9.51736		-1.65491	-1.17304		-1.6548	-0.114964			-1.70222	-2.02221
	-1.65393	9.51463		-1.65425	-1.17233		-1.65414	-0.116013			-1.70165	-2.02104
	-1.65327	9.51158		-1.65358	-1.17161		-1.65347	-0.117313			-1.70107	-2.01725
	-1.6526	9.50842		-1.65291	-1.17088		-1.65281	-0.117801			-1.7005	-2.01348
	-1.65193	9.5054		-1.65225	-1.17017		-1.65214	-0.11811			-1.69993	-2.00943
	-1.65127	9.50289		-1.65158	-1.16953		-1.65148	-0.118246			-1.69935	-2.00481
	-1.6506	9.50076		-1.65092	-1.16889		-1.65081	-0.117985			-1.69878	-2.00102
	-1.64994	9.49901		-1.65025	-1.16802		-1.65014	-0.117911			-1.69821	-1.99805
	-1.64927	9.49738		-1.64959	-1.16711		-1.64948	-0.118419			-1.69764	-1.99529
	-1.64861	9.49566		-1.64892	-1.16642		-1.64881	-0.118928			-1.69706	-1.99364
	-1.64794	9.49382		-1.64826	-1.16647		-1.64815	-0.1195			-1.69649	-1.99383
	-1.64728	9.49232		-1.64759	-1.16685		-1.64748	-0.120188			-1.69592	-1.99475
	-1.64661	9.49111		-1.64693	-1.16739		-1.64682	-0.12091			-1.69534	-1.99651
	-1.64595	9.49001		-1.64626	-1.16793		-1.64615	-0.121644			-1.69477	-1.99814
	-1.64528	9.48908		-1.64559	-1.16838		-1.64549	-0.122374			-1.6942	-1.99854
	-1.64461	9.4883		-1.64493	-1.16864		-1.64482	-0.122942			-1.69362	-1.99734
	-1.64395	9.48732		-1.64426	-1.16908		-1.64416	-0.123101			-1.69305	-1.99589
	-1.64328	9.48602		-1.6436	-1.16985		-1.64349	-0.12285			-1.69248	-1.9942
	-1.64262	9.48469		-1.64293	-1.17064		-1.64282	-0.122305			-1.69191	-1.99253
	-1.64195	9.4834		-1.64227	-1.17165		-1.64216	-0.121834			-1.69133	-1.99163
	-1.64129	9.48227		-1.6416	-1.17306		-1.64149	-0.121746			-1.69076	-1.99124
	-1.64062	9.4816		-1.64094	-1.17448		-1.64083	-0.122147			-1.69019	-1.99107
	-1.63996	9.48134		-1.64027	-1.17589		-1.64016	-0.122752			-1.68962	-1.99094
	-1.63929	9.48108		-1.6396	-1.17725		-1.6395	-0.123535			-1.68904	-1.99081
	-1.63862	9.4808		-1.63894	-1.17817		-1.63883	-0.124364			-1.68847	-1.98866
	-1.63796	9.48027		-1.63827	-1.17849		-1.63817	-0.12528			-1.6879	-1.9856
	-1.63729	9.47921		-1.63761	-1.17878		-1.6375	-0.126432			-1.68732	-1.98271
	-1.63663	9.47781		-1.63694	-1.17908		-1.63684	-0.128061			-1.68675	-1.97991
	-1.63596	9.47641		-1.63628	-1.17943		-1.63617	-0.129975			-1.68618	-1.97712
	-1.6353	9.47482		-1.63561	-1.17998		-1.6355	-0.131955			-1.6856	-1.97538
	-1.63463	9.47307		-1.63495	-1.18067		-1.63484	-0.134015			-1.68503	-1.97387
	-1.63397	9.47156		-1.63428	-1.18136		-1.63417	-0.135645			-1.68446	-1.9714
	-1.6333	9.4702		-1.63362	-1.18207		-1.63351	-0.136441			-1.68389	-1.96858
	-1.63264	9.46885		-1.63295	-1.183		-1.63284	-0.136835			-1.68331	-1.96575
	-1.63197	9.46771		-1.63228	-1.18442		-1.63218	-0.137123			-1.68274	-1.96152
	-1.63131	9.46707		-1.63162	-1.18594		-1.63151	-0.137325			-1.68217	-1.95677
	-1.63064	9.4667		-1.63095	-1.18761		-1.63085	-0.13748			-1.68159	-1.95228
[truncated: 48,313 more rows]

[truncated: 12 more sheets: Supp. Fig 3b-c, Supp. Fig 6a, Supp.Fig 6b, Supp. Fig 7, Supp. Fig 9a, Supp. Fig 9b, Supp. Fig 10a, Supp. Fig 10b, Supp. Fig 10c , Supp. Fig 10d, Supp. Fig 11a-b, Supp. Fig 13]
